# Supplementary material for: Sleep and activity patterns in autism
Source: Autism. 2026 Feb 5;30(3):767–87. doi: 10.1177/13623613251413538 (PMC12923632; doi:10.1177/13623613251413538)
Supplement: sj-csv-1-aut-10.1177_13623613251413538 – Supplemental material for Sleep and activity patterns in autism [file sj-csv-1-aut-10.1177_13623613251413538.csv]

Beta	Variable	Significance	Name	Algorithm
0.593972968	(Intercept)	0.593972968	NA	NA
0.034859957	fraction_night_invalid_Mean	0.034859957	Fractions of night invalid (Mean)	GGIR
-0.027912119	dur_day_IN_unbt_min_Mean	0.027912119	Duration of unbouted inactivity (Mean)	GGIR
-0.034538473	dur_day_LIG_unbt_min_SD	0.034538473	Duration of unbouted light activity (SD)	GGIR
-0.022738237	dur_day_LIG_unbt_min_Mean	0.022738237	Duration of unbouted light activity (Mean)	GGIR
0.008033464	dur_day_IN_bts_10_20_min_SD	0.008033464	Duration of inactivity bouts of 10-20 minutes (SD)	GGIR
0.061386692	dur_day_min_SD	0.061386692	Duration of the day (SD)	GGIR
0.048996916	dur_spt_min_SD	0.048996916	Duration of the sleep period (SD)	GGIR
-0.006870705	ACC_day_IN_unbt_mg_Mean	0.006870705	Average acceleration during unbouted inactivity (Mean)	GGIR
0.023998057	ACC_day_LIG_unbt_mg_SD	0.023998057	Average acceleration during unbouted light activity (SD)	GGIR
0.055596377	ACC_day_MOD_unbt_mg_SD	0.055596377	Average acceleration during unbouted moderate activity (SD)	GGIR
0.018646985	ACC_day_VIG_unbt_mg_SD	0.018646985	Average acceleration during unbouted vigorous activity (SD)	GGIR
0.023024434	ACC_day_MVPA_bts_1_5_mg_SD	0.023024434	Average acceleration during moderate or vigorous activity in bouts of 1-5 minutes (SD)	GGIR
0.045658486	ACC_day_IN_bts_30_mg_Mean	0.045658486	Average acceleration during inactivity in bouts of at least 30 minutes (Mean)	GGIR
0.001476513	ACC_day_LIG_bts_1_5_mg_Mean	0.001476513	Average acceleration during light activity in bouts of 1-5 minutes (Mean)	GGIR
0.035113656	ACC_day_total_VIG_mg_SD	0.035113656	Average acceleration during vigorous activity (SD)	GGIR
0.022419538	ACC_spt_mg_stdev_SD	0.022419538	Standard deviation of acceleration during the sleep period (SD)	GGIR
0.094510268	M5_max_peakLUX_SD	0.094510268	Maximum light during M5 (SD)	GGIR
0.048397427	M5TIME_num_Mean	0.048397427	M5 onset time (Mean)	GGIR
-0.008293857	M10_mean_peakLUX_SD	0.008293857	Average light during M10 (SD)	GGIR
-0.002129742	M10_mean_peakLUX_Mean	0.002129742	Average light during M10 (Mean)	GGIR
0.046816801	L10TIME_num_SD	0.046816801	Time of least active 10 hour period (SD)	GGIR
-0.006230306	M10TIME_num_SD	0.006230306	Time of most active 10 hour period (SD)	GGIR
0.002026245	M10TIME_num_Mean	0.002026245	Time of most active 10 hour period (Mean)	GGIR
0.017173742	Nbouts_day_MVPA_bts_10_Mean	0.017173742	Number of bouts of moderate or vigorous activity of at least 10 minutes (Mean)	GGIR
0.01718827	Nbouts_day_MVPA_bts_5_10_Mean	0.01718827	Number of bouts of moderate or vigorous activity of 5-10 minutes (Mean)	GGIR
-0.00134886	Nbouts_day_IN_bts_20_30_SD	0.00134886	Number of bouts of inactivity of 20-30 minutes (SD)	GGIR
0.02514845	Nbouts_day_IN_bts_10_20_SD	0.02514845	Number of bouts of inactivity of 10-20 minutes (SD)	GGIR
-0.035694189	Nblocks_day_IN_unbt_Mean	0.035694189	Number of blocks of unbouted inactivity (Mean)	GGIR
-0.036414875	Nblocks_day_LIG_unbt_SD	0.036414875	Number of blocks of unbouted light activity (SD)	GGIR
-0.025898119	Nblocks_day_LIG_unbt_Mean	0.025898119	Number of blocks of unbouted light activity (Mean)	GGIR
-0.036838494	Nblocks_day_MOD_unbt_SD	0.036838494	Number of blocks of unbouted moderate activity (SD)	GGIR
-0.008700547	Nblocks_day_MOD_unbt_Mean	0.008700547	Number of blocks of unbouted moderate activity (Mean)	GGIR
0.013439993	Nblocks_day_MVPA_bts_10_Mean	0.013439993	Number of blocks of moderate or vigorous activity in bouts of at least 10 minutes (Mean)	GGIR
0.010172412	Nblocks_day_MVPA_bts_5_10_Mean	0.010172412	Number of blocks of moderate or vigorous activity in bouts of 5-10 minutes (Mean)	GGIR
-4.76E-05	Nblocks_day_IN_bts_20_30_SD	4.76E-05	Number of blocks of inactivity in bouts of 20-30 minutes (SD)	GGIR
0.024673545	Nblocks_day_IN_bts_10_20_SD	0.024673545	Number of blocks of inactivity in bouts of 10-20 minutes (SD)	GGIR
-0.018123684	light_PA_accel_Mean	0.018123684	Total light physical activity (Mean)	Accelerometer
-0.08823971	sedentary_accel_SD	0.08823971	Time spent sedentary (SD)	Accelerometer
0.070085253	sedentary_accel_Mean	0.070085253	Time spent sedentary (Mean)	Accelerometer
0.004690706	weartime_accel_SD	0.004690706	Total weartime (SD)	Accelerometer
-0.043361787	weartime_accel_Mean	0.043361787	Total weartime (Mean)	Accelerometer
-0.013897911	mixedPA_accel_SD	0.013897911	Time in mixed physical activity (SD)	Accelerometer
-0.093283668	mixedPA_accel_Mean	0.093283668	Time in mixed physical activity (Mean)	Accelerometer
0.021825595	sit_stand_accel_Mean	0.021825595	Time sitting/standing (Mean)	Accelerometer
0.071974054	minValue of fit_Mean	0.071974054	The lowest value of the best 2-harmonic fit (Mean)	ChronoSapiens
-0.049126252	amp fit_Mean	0.049126252	Amplitude of fit (Mean)	ChronoSapiens
0.014302118	alpha_SD	0.014302118	Total time of 2-harmonic fit >0 (SD)	ChronoSapiens
0.014301299	rho_SD	0.014301299	Total time of 2-harmonic fit <= 0 (SD)	ChronoSapiens
0.028906103	alpha_rho_ratio_SD	0.028906103	Ratio of alpha and rho (SD)	ChronoSapiens
-0.001113595	M10 value_Mean	0.001113595	Mean number of active minutes/hour during the most active 10-h period (Mean)	ChronoSapiens
-0.022398025	Sleep percent_Mean	0.022398025	Percentage of sleeping in 24h (Mean)	ChronoSapiens
0.001167326	sleepinSP_SD	0.001167326	Sleep in scotoperiod (SD)	ChronoSapiens
-0.012933548	Age	0.012933548	Age	NA
0.041462199	Sex	0.041462199	Sex	NA
