# Supplementary material for: Sleep and activity patterns in autism
Source: Autism. 2026 Feb 5;30(3):767–87. doi: 10.1177/13623613251413538 (PMC12923632; doi:10.1177/13623613251413538)
Supplement: sj-xlsx-4-aut-10.1177_13623613251413538 – Supplemental material for Sleep and activity patterns in autism [file sj-xlsx-4-aut-10.1177_13623613251413538.xlsx]

## Sheet: Sheet1
	Odd Day AUC	Even Day AUC
GGIR Only	0.721	0.700
Accel Only	0.756	0.727
ChronoSapiens Only	0.606	0.618
GGIR, Accel, & ChronoSapiens	0.727	0.691
GGIR, Accel & ChronoSapiens (with Age and Sex)	0.727	0.693
Means Only	0.669	0.638
Variances Only	0.666	0.673
