# Supplementary material for: Sleep and activity patterns in autism
Source: Autism. 2026 Feb 5;30(3):767–87. doi: 10.1177/13623613251413538 (PMC12923632; doi:10.1177/13623613251413538)
Supplement: sj-xlsx-5-aut-10.1177_13623613251413538 – Supplemental material for Sleep and activity patterns in autism [file sj-xlsx-5-aut-10.1177_13623613251413538.xlsx]

## Sheet: Sheet1
	Odd Day AUC	Even Day AUC
ADHD	0.704 (0.637-0.771)	0.657 (0.589-0.725)
Depression	0.545 (0.476-0.615)	0.522 (0.452-0.592)
Anxiety	0.564 (0.496-0.633)	0.539 (0.469-0.608)
