# Supplementary material for: Sleep and activity patterns in autism
Source: Autism. 2026 Feb 5;30(3):767–87. doi: 10.1177/13623613251413538 (PMC12923632; doi:10.1177/13623613251413538)
Supplement: sj-xlsx-6-aut-10.1177_13623613251413538 – Supplemental material for Sleep and activity patterns in autism [file sj-xlsx-6-aut-10.1177_13623613251413538.xlsx]

## Sheet: sleeponset
Variable	Variable_Beta	Variable_P	ASD_Beta	ASD_P	Interaction_Beta	Interaction_P
day	-0.00837831	0.796647	0.0489083	0.811553	0.0180434	0.682059
Variable
wakeup	1.15221	0	-0.00590751	0.967814	-0.374148	2.16326e-09
SptDuration	-0.951884	0	0.124273	0.511355	-0.0877287	0.0370069
guider_onset	2.3171	0	-0.00244157	0.770639	0.00420612	0.542052
guider_wakeup	1.16454	0	-0.00756735	0.95879	-0.392042	3.4426e-10
guider_SptDuration	-0.930657	0	0.126451	0.507408	-0.0761038	0.0775462
fraction_night_invalid	0.12473	0.00122407	0.0226181	0.911941	0.0616346	0.207705
SleepDurationInSpt	-0.87666	0	0.0764341	0.689496	-0.131598	0.00265688
WASO	-0.552548	0	0.12703	0.529925	-0.0896141	0.0678273
duration_sib_wakinghours	0.314593	6.43929e-15	0.00621034	0.975037	0.163515	0.00273974
number_sib_sleepperiod	-0.72816	0	0.064805	0.743999	-0.129799	0.0123829
number_of_awakenings	-0.72816	0	0.064805	0.743999	-0.129799	0.0123829
number_sib_wakinghours	0.384964	0	-0.00522794	0.979078	0.130278	0.0243707
duration_sib_wakinghours_atleast15min	0.186068	3.60445e-07	0.0323308	0.872176	0.120916	0.0162921
SriFractionValid	-0.303181	0.00014034	-0.0142715	0.943757	0.0905367	0.381493
dur_spt_sleep_min	-0.403457	0	0.0641065	0.743214	-0.073672	0.131527
dur_spt_wake_IN_min	-0.217526	7.31048e-10	0.0754098	0.711018	-0.0257419	0.604242
dur_spt_wake_LIG_min	-0.346167	0	0.0768333	0.707304	-3.45447e-05	0.999444
dur_spt_wake_MOD_min	-0.270522	3.06422e-14	0.0612118	0.767421	-0.0645782	0.187063
dur_spt_wake_VIG_min	0.000140728	0.995199	0.0483092	0.813729	-0.444111	1.14127e-07
dur_day_IN_unbt_min	0.0889188	0.0368752	0.0743117	0.719213	-0.0144468	0.807477
dur_day_LIG_unbt_min	0.0566545	0.196479	0.0705883	0.73234	0.0327348	0.60609
dur_day_MOD_unbt_min	0.0274013	0.530204	0.0635299	0.757342	0.0536778	0.398629
dur_day_VIG_unbt_min	0.0482642	0.278898	0.0497907	0.808377	-0.0132763	0.821589
dur_day_MVPA_bts_10_min	-0.0845215	0.0917182	0.0601505	0.768864	0.113098	0.0755787
dur_day_MVPA_bts_5_10_min	0.012228	0.778973	0.046921	0.819209	-0.0378525	0.502306
dur_day_MVPA_bts_1_5_min	-0.100835	0.0197219	0.0395318	0.846948	0.0836111	0.159185
dur_day_IN_bts_30_min	0.309337	1.07736e-12	-0.0277134	0.888122	0.0653454	0.267575
dur_day_IN_bts_20_30_min	-0.0148393	0.66627	0.0491753	0.810296	-0.0586516	0.209711
dur_day_IN_bts_10_20_min	0.00551237	0.881758	0.0488041	0.812226	0.045268	0.360036
dur_day_LIG_bts_10_min	-0.0121741	0.782087	0.0475813	0.816476	0.0785685	0.142407
dur_day_LIG_bts_5_10_min	-0.0265405	0.488838	0.0477484	0.815854	0.0229558	0.664911
dur_day_LIG_bts_1_5_min	0.0199904	0.661467	0.0525297	0.798245	0.0107511	0.868723
dur_day_total_IN_min	0.49715	0	-0.0137502	0.942998	0.0207967	0.698026
dur_day_total_LIG_min	0.0867596	0.0619247	0.0797894	0.699888	0.082909	0.204543
dur_day_total_MOD_min	-0.0496166	0.300269	0.0543406	0.790527	0.099794	0.117174
dur_day_total_VIG_min	0.0130112	0.747481	0.0529584	0.796535	0.0581728	0.310802
dur_day_min	0.539737	0	0.100635	0.603051	-0.00865042	0.86027
dur_spt_min	-0.540552	0	0.100709	0.602776	0.00830858	0.86567
dur_day_spt_min	-0.0315259	0.360693	0.0486521	0.812486	0.0245038	0.587431
N_atleast5minwakenight	-0.442946	0	0.108495	0.584601	0.00694789	0.896321
sleep_efficiency	0.0614251	0.0666158	0.0519761	0.800157	-0.0196411	0.684742
ACC_spt_sleep_mg	-0.0480362	0.233303	0.0483046	0.814248	0.127652	0.0197761
ACC_spt_wake_IN_mg	-0.143873	0.00025096	0.0552143	0.788225	0.0559493	0.279458
ACC_spt_wake_LIG_mg	-0.0139013	0.694161	0.049132	0.810905	-0.0191441	0.690492
ACC_spt_wake_MOD_mg	-0.0602829	0.122309	0.0352619	0.864171	-0.00244391	0.962036
ACC_day_IN_unbt_mg	-0.0113695	0.793114	0.0481431	0.814565	0.0365962	0.522796
ACC_day_LIG_unbt_mg	-0.075201	0.0875535	0.0499812	0.807564	0.0478923	0.397891
ACC_day_MOD_unbt_mg	0.0364316	0.526521	0.0454882	0.82418	0.0648918	0.359184
ACC_day_VIG_unbt_mg	-0.0047391	0.91856	0.0296722	0.88417	0.0572732	0.309518
ACC_day_MVPA_bts_1_5_mg	0.0349491	0.485766	0.0351923	0.863623	0.0792926	0.185172
ACC_day_IN_bts_30_mg	-0.0606888	0.110323	0.0454218	0.823782	-0.0533787	0.314751
ACC_day_IN_bts_20_30_mg	0.103899	0.0042153	0.0395813	0.846686	-0.0698679	0.160044
ACC_day_IN_bts_10_20_mg	0.0168063	0.641946	0.0726686	0.72266	0.0242839	0.620233
ACC_day_LIG_bts_1_5_mg	-0.00014346	0.99716	0.0533814	0.79452	0.0458005	0.36619
ACC_day_total_IN_mg	-0.0830772	0.0447888	0.0331041	0.870849	-0.0266764	0.645289
ACC_day_total_LIG_mg	-0.10953	0.0124175	0.043775	0.830839	0.0319294	0.579403
ACC_day_total_MOD_mg	-0.0715078	0.170051	0.0567882	0.780677	0.218543	0.00093894
ACC_day_total_VIG_mg	0.0320896	0.539144	0.0480179	0.81555	0.0279904	0.653374
ACC_day_mg	-0.105485	0.00979946	0.0320258	0.875352	0.054797	0.363482
ACC_spt_mg	-0.182773	2.62565e-06	0.0548723	0.790708	0.0571553	0.282929
ACC_spt_mg_median	-0.0189495	0.61333	0.0464198	0.821042	0.0812315	0.126638
ACC_spt_mg_stdev	-0.169277	7.92048e-06	0.0567386	0.784575	-0.087545	0.0873795
ACC_day_spt_mg	0.0159789	0.696412	0.0635313	0.757185	0.105579	0.0787437
quantile_mostactive60min_mg	-0.0029197	0.929571	0.0618269	0.763044	0.121747	0.0571171
quantile_mostactive30min_mg	-0.0246837	0.562108	0.0504595	0.805751	0.0853499	0.160417
L5VALUE	-0.059877	0.120772	0.0475286	0.816546	0.0159799	0.767776
M5VALUE	-0.0108964	0.773449	0.0565232	0.783189	0.111718	0.0591066
M5_mean_peakLUX	-0.028346	0.482681	0.0442803	0.828643	-0.0207625	0.714662
M5_max_peakLUX	-0.0229174	0.619604	0.0428379	0.833836	-0.059919	0.315511
L5TIME_num	0.262328	6.434e-08	0.0364059	0.847122	-0.0354389	0.592039
M5TIME_num	0.14858	5.10951e-05	0.0285507	0.886953	0.00589166	0.906868
L10VALUE	-0.172939	3.87317e-05	0.0317618	0.874613	-0.00042524	0.994067
M10VALUE	-0.0179584	0.644106	0.054489	0.790658	0.0898773	0.12491
M10_mean_peakLUX	-0.0323265	0.44706	0.0407522	0.841959	-0.0364472	0.550097
M10_max_peakLUX	0.0567694	0.268053	0.0501423	0.806722	-0.11275	0.0874125
L10TIME_num	0.219782	1.467e-06	0.0312078	0.874005	-0.125203	0.0368444
M10TIME_num	0.258134	6.70563e-10	0.00647112	0.973178	0.0240153	0.671951
Nbouts_day_MVPA_bts_10	-0.103164	0.0346123	0.0621714	0.761431	0.094247	0.108051
Nbouts_day_MVPA_bts_5_10	0.0219499	0.608242	0.0467701	0.819774	-0.042467	0.441663
Nbouts_day_MVPA_bts_1_5	-0.0912172	0.0350622	0.041684	0.838756	0.098021	0.100764
Nbouts_day_IN_bts_30	0.163044	2.30787e-05	0.0213013	0.915876	0.0393773	0.446765
Nbouts_day_IN_bts_20_30	0.00183038	0.957533	0.0500718	0.806958	-0.0619752	0.185034
Nbouts_day_IN_bts_10_20	0.0231083	0.530272	0.0485818	0.813294	0.0458463	0.34929
Nbouts_day_LIG_bts_10	-0.0430543	0.283692	0.049157	0.81051	0.0801889	0.118521
Nbouts_day_LIG_bts_5_10	-0.0292323	0.438734	0.0474071	0.817127	0.0166801	0.746695
Nbouts_day_LIG_bts_1_5	0.0314881	0.485651	0.0539456	0.793038	0.0067624	0.917001
Nblocks_spt_sleep	-0.400044	0	0.0636488	0.747001	-0.0121997	0.823829
Nblocks_spt_wake_IN	-0.391205	0	0.0892758	0.661906	0.006156	0.902593
Nblocks_spt_wake_LIG	-0.370622	0	0.0829931	0.685889	-0.00802082	0.872779
Nblocks_spt_wake_MOD	-0.312826	0	0.0657689	0.750692	-0.0346692	0.49167
Nblocks_spt_wake_VIG	-0.0771982	0.0728019	0.0596704	0.771302	-0.0936675	0.0676468
Nblocks_day_IN_unbt	0.0693575	0.107194	0.0722474	0.72648	0.0175011	0.776488
Nblocks_day_LIG_unbt	0.0623609	0.152959	0.0726939	0.724738	0.0309869	0.623347
Nblocks_day_MOD_unbt	0.0456413	0.291415	0.0697409	0.734834	0.0550511	0.388164
Nblocks_day_VIG_unbt	0.0588074	0.160059	0.0511563	0.803245	-0.0134489	0.8153
Nblocks_day_MVPA_bts_10	-0.103863	0.0332053	0.0622366	0.761184	0.0952732	0.104036
Nblocks_day_MVPA_bts_5_10	0.0214753	0.61545	0.0467742	0.819758	-0.0433448	0.431851
Nblocks_day_MVPA_bts_1_5	-0.0916175	0.0341233	0.0414771	0.839547	0.0966336	0.10537
Nblocks_day_IN_bts_30	0.162748	2.38241e-05	0.0212572	0.916045	0.0406411	0.432307
Nblocks_day_IN_bts_20_30	0.00235694	0.945328	0.0500818	0.806921	-0.0624362	0.181805
Nblocks_day_IN_bts_10_20	0.0235885	0.521612	0.0486051	0.813211	0.0456254	0.351555
Nblocks_day_LIG_bts_10	-0.0430543	0.283692	0.049157	0.81051	0.0801889	0.118521
Nblocks_day_LIG_bts_5_10	-0.0292323	0.438734	0.0474071	0.817127	0.0166801	0.746695
Nblocks_day_LIG_bts_1_5	0.0314881	0.485651	0.0539456	0.793038	0.0067624	0.917001
Nblocks_day_total_IN	0.173538	7.72074e-05	0.1045	0.615146	0.0598887	0.327836
Nblocks_day_total_LIG	0.126997	0.00463604	0.0952657	0.645815	0.0669162	0.289828
Nblocks_day_total_MOD	0.044963	0.319033	0.0689018	0.737523	0.0726932	0.254499
Nblocks_day_total_VIG	0.0094989	0.82855	0.0510617	0.803524	0.0404842	0.497372
MVPA_cutpoint_accel	-0.158898	0.00129087	0.0334621	0.870189	0.0509769	0.428757
VPA_cutpoint_accel	-0.0295482	0.435057	0.0448413	0.826884	0.0152987	0.786896
light_PA_accel	-0.164956	0.000263013	-0.00160745	0.993712	0.0352459	0.586431
modvig_PA_accel	-0.00557501	0.903651	0.045146	0.825822	-0.0320843	0.603204
sedentary_accel	0.160096	0.000155372	-0.0148156	0.941549	0.133386	0.02186
sleep_accel	-0.0795127	0.0599976	0.0338153	0.867137	-0.190239	0.000510589
weartime_accel	-0.067982	0.0705924	0.033573	0.869883	-0.0459912	0.34563
bicycling_accel	0.0710001	0.0679111	0.0518085	0.800571	-0.0164067	0.748598
mixedPA_accel	-0.12632	0.00102921	0.0283713	0.889318	0.0911474	0.117972
sit_stand_accel	0.1626	0.000106719	-0.016014	0.936606	0.170372	0.003145
vehicle_accel	-0.000596482	0.987546	0.0471369	0.818006	-0.0797266	0.125142
walking_accel	-0.0704582	0.0911082	0.0260526	0.89891	-0.0420233	0.469498
CoG_int	0.293416	0	-0.0186515	0.925377	-0.0874223	0.0667131
CoG_fit	0.52964	0	-0.134186	0.429851	0.0318445	0.597159
phiPrimMax	-0.177662	3.04185e-07	0.00415534	0.98364	-0.0431966	0.356917
phiPrimMin	0.563951	0	-0.102208	0.558284	-0.146569	0.0146815
phiSecMax	-0.107091	0.0174636	0.0430859	0.834495	0.0968413	0.112445
maxValue of fit	0.040971	0.366891	0.0172424	0.933242	0.0288255	0.635579
minValue of fit	0.0585155	0.136747	-0.00416708	0.983763	-0.0357829	0.497584
amp fit	0.020687	0.433247	0.00710917	0.972406	0.0514416	0.318841
alpha	0.129052	0.000549454	0.0127865	0.950967	0.0381295	0.438358
rho	-0.129052	0.000549454	0.0127865	0.950967	-0.0381295	0.438358
alpha_rho_ratio	0.140869	0.000135426	0.0118488	0.954538	0.0292559	0.550211
harm ratio	-0.00424557	0.869941	-0.000372972	0.998552	-0.176451	0.00116242
CS_mean	0.167179	0.000384213	0.0536412	0.795109	0.0328451	0.605859
M10 onset	0.233771	2.87516e-09	-0.0550205	0.776525	0.066511	0.209209
M10 value	0.0158746	0.733589	0.00803534	0.968884	0.00494626	0.937244
L5 onset	0.823977	0	-0.00588849	0.975142	-0.606454	1.00031e-12
L5 value	-0.0495795	0.280852	0.00408381	0.984187	0.0629059	0.277931
relamp	0.0275106	0.552482	0.00745083	0.97116	-0.00680218	0.90719
onofffanal height	0.0362385	0.309847	0.00130624	0.994936	-0.0648841	0.181836
onoffanal height abs	0.0119645	0.749097	0.00369037	0.985681	-0.000313625	0.995148
onoffanal on	0.279549	8.62617e-11	-0.0372891	0.847501	-0.0879311	0.113739
onoffanal MID	0.0576137	0.0995787	0.00400675	0.984424	-0.0404777	0.397936
onoffanal end	0.443992	0	0.00193309	0.992052	-0.215925	0.000774995
onoffanal dur	0.047752	0.206666	0.00583317	0.977315	0.0561024	0.26238
IV	-0.0326789	0.382676	0.00260145	0.989922	-0.0159121	0.75736
Sleep percent	-0.102913	0.467238	-0.0251915	0.902701	-0.204178	0.267042
sleepinPP	0.188355	4.26212e-05	-0.0114292	0.954599	-0.0901557	0.143231
sleepinSP	-0.380395	2.22045e-16	-0.0404777	0.832423	-0.0421947	0.482437
BATsinPP	0.127789	0.00177731	-0.000161384	0.999368	-0.104742	0.0578594
BATsInSP	-0.0887347	0.0176886	-0.0106846	0.957745	-0.0894864	0.0747315
SleepinL	-0.047212	0.232414	0.00264935	0.989746	0.0146165	0.787681
SleepInD	-0.144516	0.000301528	-0.00531031	0.979115	-0.123805	0.0198911
BATsInL	-0.0416216	0.26855	0.00193442	0.992498	0.0557641	0.282851
BATsInD	0.00183661	0.958747	-0.00978657	0.96176	-0.151235	0.00178235

## Sheet: wakeup
Variable	Variable_Beta	Variable_P	ASD_Beta	ASD_P	Interaction_Beta	Interaction_P
day	0.045244	0.143069	0.215069	0.271453	-0.0827813	0.0479389
sleeponset	1.1628	0	0.234169	0.08733	-0.480493	2.22045e-16
Variable
SptDuration	0.907925	0	0.126913	0.50212	-0.0888654	0.0345634
guider_onset	1.1724	0	0.234989	0.0854441	-0.478627	4.44089e-16
guider_wakeup	2.25555	0	-0.00425582	0.592737	-0.0268286	6.12742e-06
guider_SptDuration	0.925979	0	0.121492	0.518287	-0.0923121	0.0285305
fraction_night_invalid	-0.0635107	0.0848926	0.217029	0.267328	0.0813978	0.0816173
SleepDurationInSpt	0.844997	0	0.170727	0.372095	-0.0930415	0.0338679
WASO	0.512097	0	0.144974	0.456279	0.0929408	0.0468404
duration_sib_wakinghours	-0.186598	1.94424e-06	0.22515	0.261299	0.0732962	0.166732
number_sib_sleepperiod	0.717748	0	0.194064	0.325337	0.0262039	0.598557
number_of_awakenings	0.717748	0	0.194064	0.325337	0.0262039	0.598557
number_sib_wakinghours	-0.120826	0.00480011	0.227673	0.253487	-0.0130234	0.817645
duration_sib_wakinghours_atleast15min	-0.171336	1.00617e-06	0.215239	0.279226	0.09832	0.0414458
SriFractionValid	-0.373505	7.03831e-07	0.122313	0.524129	-0.0917601	0.348225
dur_spt_sleep_min	-0.0421302	0.248082	0.21713	0.268682	-0.0297941	0.535566
dur_spt_wake_IN_min	0.0887465	0.00876234	0.20585	0.290933	-0.0190516	0.689054
dur_spt_wake_LIG_min	0.0319783	0.360393	0.214387	0.272757	-0.0352834	0.463578
dur_spt_wake_MOD_min	0.0260091	0.450449	0.216347	0.268687	-0.0584012	0.217573
dur_spt_wake_VIG_min	-0.0103293	0.643357	0.215448	0.270827	-0.00848777	0.91539
dur_day_IN_unbt_min	-0.10323	0.0108203	0.192754	0.321124	0.0932333	0.0981391
dur_day_LIG_unbt_min	-0.0998683	0.0166037	0.192076	0.322381	0.0801647	0.184019
dur_day_MOD_unbt_min	-0.111059	0.00740272	0.185457	0.338753	0.0376054	0.533661
dur_day_VIG_unbt_min	0.010734	0.800069	0.215277	0.270692	-0.0343624	0.53934
dur_day_MVPA_bts_10_min	0.0740496	0.120159	0.208727	0.287358	-0.0617552	0.307482
dur_day_MVPA_bts_5_10_min	-0.010737	0.795327	0.212969	0.275783	-0.0784288	0.143445
dur_day_MVPA_bts_1_5_min	-0.0640189	0.119474	0.205008	0.292772	0.00827929	0.883436
dur_day_IN_bts_30_min	0.101973	0.0149199	0.197742	0.307154	-0.0287092	0.613442
dur_day_IN_bts_20_30_min	-0.0351394	0.282887	0.215487	0.269829	0.00393963	0.929404
dur_day_IN_bts_10_20_min	-0.0198421	0.573379	0.215469	0.269375	-0.0168618	0.71993
dur_day_LIG_bts_10_min	-0.0221982	0.595898	0.215953	0.269531	0.0375118	0.461494
dur_day_LIG_bts_5_10_min	-0.02179	0.549973	0.215942	0.269394	0.0444095	0.37806
dur_day_LIG_bts_1_5_min	-0.0645863	0.136573	0.209447	0.282862	0.0499513	0.419076
dur_day_total_IN_min	0.0493403	0.215449	0.208894	0.284325	0.0191154	0.71793
dur_day_total_LIG_min	-0.106912	0.0156102	0.195562	0.313043	0.0840868	0.17621
dur_day_total_MOD_min	-0.0853071	0.0609066	0.204569	0.292346	0.0207208	0.73212
dur_day_total_VIG_min	0.102947	0.00734507	0.225798	0.250305	-0.0727509	0.182214
dur_day_min	-0.00993293	0.794597	0.214101	0.274317	0.0497746	0.311259
dur_spt_min	0.00907783	0.811762	0.214211	0.274067	-0.0475744	0.332995
dur_day_spt_min	-0.0154362	0.637771	0.21575	0.270019	0.0431502	0.31485
N_atleast5minwakenight	0.0115837	0.767962	0.215957	0.26952	-0.0421846	0.418962
sleep_efficiency	-0.0709899	0.0256546	0.210122	0.281908	-0.01451	0.752223
ACC_spt_sleep_mg	0.0438755	0.25322	0.215871	0.270199	-0.041765	0.423591
ACC_spt_wake_IN_mg	-0.016927	0.65117	0.217695	0.265774	-0.0205547	0.676653
ACC_spt_wake_LIG_mg	0.0416049	0.216342	0.213061	0.275975	-0.0131252	0.774275
ACC_spt_wake_MOD_mg	-0.0375798	0.310241	0.211838	0.278557	-0.00236495	0.9613
ACC_day_IN_unbt_mg	0.0551238	0.18073	0.219882	0.261382	0.0289624	0.594494
ACC_day_LIG_unbt_mg	-0.0691249	0.0983991	0.214101	0.274455	-0.00530283	0.921531
ACC_day_MOD_unbt_mg	-0.0675879	0.216807	0.214845	0.272425	0.0752715	0.263584
ACC_day_VIG_unbt_mg	0.0258516	0.562385	0.222103	0.253885	0.00545486	0.919923
ACC_day_MVPA_bts_1_5_mg	0.024402	0.608056	0.210943	0.283629	-0.044751	0.430716
ACC_day_IN_bts_30_mg	-0.0488753	0.177116	0.215263	0.267164	-0.0492928	0.329874
ACC_day_IN_bts_20_30_mg	0.0393241	0.258487	0.19562	0.315479	0.0167522	0.72526
ACC_day_IN_bts_10_20_mg	0.0907234	0.00837262	0.231624	0.238378	-0.0789191	0.0907321
ACC_day_LIG_bts_1_5_mg	0.016342	0.669664	0.215957	0.269272	-0.0496054	0.303168
ACC_day_total_IN_mg	-0.0448577	0.254801	0.20818	0.284058	-0.0217307	0.693516
ACC_day_total_LIG_mg	-0.0786969	0.0589327	0.211408	0.279363	0.0142865	0.794289
ACC_day_total_MOD_mg	-0.0195178	0.694111	0.217387	0.266471	0.0479667	0.445756
ACC_day_total_VIG_mg	0.0715894	0.149877	0.214969	0.270337	-0.0587027	0.322219
ACC_day_mg	0.0312489	0.421234	0.214453	0.27339	-0.0714916	0.212696
ACC_spt_mg	0.0469524	0.205986	0.216698	0.267085	-0.0578344	0.254924
ACC_spt_mg_median	0.0311614	0.38215	0.215661	0.269916	-0.0541092	0.284646
ACC_spt_mg_stdev	0.0167973	0.643887	0.216485	0.268114	-0.0286512	0.559646
ACC_day_spt_mg	0.0325247	0.403836	0.217633	0.26678	-0.0531131	0.35261
quantile_mostactive60min_mg	0.0388508	0.216175	0.219526	0.262902	-0.0437335	0.472404
quantile_mostactive30min_mg	0.0394676	0.329651	0.218499	0.264733	-0.0502386	0.384901
L5VALUE	-0.0251943	0.492247	0.215717	0.26792	-0.0509355	0.322156
M5VALUE	0.0712921	0.047597	0.222683	0.256779	-0.0667471	0.235627
M5_mean_peakLUX	0.0781195	0.0416991	0.223376	0.256317	-0.0195119	0.717614
M5_max_peakLUX	-0.018624	0.67141	0.211866	0.277619	-0.0285546	0.614982
L5TIME_num	0.182022	7.92995e-05	0.190926	0.289706	0.10286	0.1017
M5TIME_num	0.00182616	0.958367	0.216515	0.26853	-0.0119339	0.803747
L10VALUE	-0.248737	4.55706e-10	0.19353	0.302242	0.121112	0.0257287
M10VALUE	0.0730077	0.0481637	0.220962	0.260645	-0.0958823	0.085036
M10_mean_peakLUX	0.0909125	0.0244549	0.221409	0.260606	-0.0914054	0.114827
M10_max_peakLUX	0.0226267	0.642406	0.215542	0.269807	-0.0835774	0.182678
L10TIME_num	0.13121	0.00251286	0.191546	0.310868	0.0151948	0.789962
M10TIME_num	0.0631763	0.114642	0.194602	0.308615	0.0857301	0.114326
Nbouts_day_MVPA_bts_10	0.0372789	0.422033	0.20995	0.283717	-0.0561058	0.314404
Nbouts_day_MVPA_bts_5_10	-0.0143492	0.724251	0.21391	0.273522	-0.082443	0.115841
Nbouts_day_MVPA_bts_1_5	-0.0551729	0.179986	0.206555	0.289678	0.0138169	0.80778
Nbouts_day_IN_bts_30	0.0378413	0.303828	0.214448	0.272717	-0.0722131	0.144211
Nbouts_day_IN_bts_20_30	-0.0241466	0.460069	0.215701	0.269761	0.00879755	0.84316
Nbouts_day_IN_bts_10_20	-0.00211731	0.951793	0.216818	0.266642	-0.0363794	0.434914
Nbouts_day_LIG_bts_10	-0.0223743	0.557852	0.217238	0.26665	-0.0163884	0.737192
Nbouts_day_LIG_bts_5_10	-0.0252458	0.481761	0.215725	0.26978	0.0439819	0.370301
Nbouts_day_LIG_bts_1_5	-0.073328	0.0875217	0.20826	0.285219	0.0504373	0.41341
Nblocks_spt_sleep	0.0166509	0.680692	0.213018	0.276006	-0.0637409	0.232083
Nblocks_spt_wake_IN	0.0464489	0.205025	0.213069	0.275164	-0.0609608	0.214308
Nblocks_spt_wake_LIG	0.0343979	0.340324	0.214387	0.272556	-0.0436346	0.371448
Nblocks_spt_wake_MOD	0.0199974	0.582599	0.215887	0.269587	-0.0371073	0.447826
Nblocks_spt_wake_VIG	0.00666722	0.871116	0.215044	0.271576	0.00328176	0.946552
Nblocks_day_IN_unbt	-0.103914	0.0111192	0.192426	0.322454	0.115832	0.0480958
Nblocks_day_LIG_unbt	-0.103702	0.0124136	0.190407	0.326627	0.086446	0.149518
Nblocks_day_MOD_unbt	-0.095896	0.0196794	0.188348	0.331602	0.0281624	0.642328
Nblocks_day_VIG_unbt	0.00868503	0.827299	0.215391	0.270437	-0.0316222	0.563585
Nblocks_day_MVPA_bts_10	0.0372867	0.421414	0.209994	0.283618	-0.0554645	0.31965
Nblocks_day_MVPA_bts_5_10	-0.0142268	0.726069	0.21381	0.27372	-0.0858495	0.101196
Nblocks_day_MVPA_bts_1_5	-0.055458	0.177392	0.206415	0.289983	0.013313	0.814499
Nblocks_day_IN_bts_30	0.0367884	0.317433	0.214569	0.272471	-0.0718042	0.1465
Nblocks_day_IN_bts_20_30	-0.024427	0.454836	0.215692	0.26978	0.00918494	0.836356
Nblocks_day_IN_bts_10_20	-0.0019824	0.954845	0.216817	0.266653	-0.0363752	0.43491
Nblocks_day_LIG_bts_10	-0.0223743	0.557852	0.217238	0.26665	-0.0163884	0.737192
Nblocks_day_LIG_bts_5_10	-0.0252458	0.481761	0.215725	0.26978	0.0439819	0.370301
Nblocks_day_LIG_bts_1_5	-0.073328	0.0875217	0.20826	0.285219	0.0504373	0.41341
Nblocks_day_total_IN	-0.101475	0.0154675	0.192302	0.322239	0.101949	0.0810277
Nblocks_day_total_LIG	-0.107054	0.0122208	0.189243	0.32813	0.0653336	0.27794
Nblocks_day_total_MOD	-0.0846298	0.0485181	0.194206	0.31709	0.0115471	0.849021
Nblocks_day_total_VIG	0.0494353	0.235766	0.217216	0.266998	-0.0550018	0.332117
MVPA_cutpoint_accel	-0.283362	1.01376e-09	0.165427	0.389987	-0.0805284	0.183443
VPA_cutpoint_accel	-0.0481349	0.180712	0.206958	0.288878	-0.0460477	0.391698
light_PA_accel	-0.357526	0	0.0955894	0.613553	-0.064069	0.290748
modvig_PA_accel	-0.0680307	0.119187	0.200944	0.302029	-0.123524	0.0347791
sedentary_accel	-0.313234	2.22045e-15	0.322788	0.108117	-0.182231	0.000786626
sleep_accel	0.836688	0	0.237534	0.198766	0.000895812	0.984399
weartime_accel	0.0229568	0.521365	0.213064	0.276176	-0.0650869	0.161001
bicycling_accel	-0.0121349	0.742905	0.214932	0.271642	-0.00494499	0.919119
mixedPA_accel	-0.140591	0.000117921	0.189063	0.329246	-0.0250339	0.650886
sit_stand_accel	-0.207232	1.78876e-07	0.284566	0.153331	-0.166472	0.00229347
vehicle_accel	-0.210377	5.21318e-09	0.203618	0.294792	-0.0166059	0.734745
walking_accel	-0.268908	6.01652e-12	0.139878	0.46422	-0.0924329	0.0897232
CoG_int	0.210571	1.68741e-10	0.158281	0.411625	-0.210902	2.52967e-06
CoG_fit	0.259748	3.56858e-09	0.123913	0.496921	-0.0730133	0.209006
phiPrimMax	-0.00064537	0.984221	0.162997	0.406749	-0.0108406	0.805827
phiPrimMin	0.390587	0	0.113221	0.520105	-0.160564	0.00486882
phiSecMax	-0.0383097	0.392691	0.138415	0.475579	-0.0642614	0.289739
maxValue of fit	-0.0530652	0.210732	0.150567	0.442911	0.0261696	0.644969
minValue of fit	0.0297385	0.41755	0.156543	0.425077	0.0123433	0.801954
amp fit	0.00903843	0.713571	0.164918	0.401205	0.0232258	0.629449
alpha	0.00443765	0.89915	0.162499	0.407652	-0.0323744	0.482786
rho	-0.00443765	0.89915	0.162499	0.407652	0.0323744	0.482786
alpha_rho_ratio	0.00672737	0.845914	0.162535	0.407523	-0.0409911	0.372093
harm ratio	5.01795e-05	0.998346	0.161557	0.411604	-0.0915234	0.0711518
CS_mean	-0.0863394	0.0502619	0.14205	0.466643	0.0309687	0.603501
M10 onset	0.100402	0.00681799	0.148307	0.441433	-0.0260663	0.601558
M10 value	-0.0498217	0.252342	0.148002	0.449497	-0.0286349	0.625221
L5 onset	0.449349	5.25121e-10	0.168769	0.367774	-0.355808	1.00331e-05
L5 value	-0.0320163	0.455506	0.161436	0.412263	0.0820277	0.129465
relamp	-0.0105553	0.806986	0.156549	0.426048	-0.0607472	0.264402
onofffanal height	0.0123813	0.709951	0.162045	0.409447	-0.0125123	0.782567
onoffanal height abs	0.0217447	0.533203	0.163374	0.405618	-0.0418462	0.384391
onoffanal on	0.271722	1.56688e-11	0.144131	0.437504	-0.19335	0.000201246
onoffanal MID	0.0693458	0.0335145	0.164564	0.401486	-0.0431447	0.333869
onoffanal end	0.156836	0.00180718	0.16547	0.392498	-0.0759073	0.210079
onoffanal dur	-0.0743577	0.0351574	0.160869	0.411999	0.106296	0.022908
IV	-0.0186484	0.593389	0.160441	0.414485	0.0558312	0.245294
Sleep percent	0.213972	0.111933	0.19361	0.325144	-0.129804	0.459058
sleepinPP	0.22564	1.44674e-07	0.154761	0.413218	-0.113591	0.0478793
sleepinSP	-0.163174	0.000183546	0.150124	0.434394	-0.0463007	0.416524
BATsinPP	0.124048	0.00115104	0.163239	0.399498	-0.0985357	0.0558578
BATsInSP	-0.00297214	0.932262	0.156848	0.422754	-0.104153	0.0264918
SleepinL	0.00250693	0.94586	0.163177	0.406164	0.00506537	0.920356
SleepInD	0.0159998	0.670162	0.158928	0.419163	-0.122087	0.014517
BATsInL	0.00682367	0.845914	0.163257	0.406242	-0.0128134	0.791428
BATsInD	0.0543854	0.100916	0.155779	0.42723	-0.134735	0.00287308

## Sheet: SptDuration
Variable	Variable_Beta	Variable_P	ASD_Beta	ASD_P	Interaction_Beta	Interaction_P
day	0.0531973	0.136897	0.0843387	0.508179	-0.100239	0.038646
sleeponset	-1.16437	0	0.231927	0.0906153	-0.485547	2.22045e-16
wakeup	1.1018	0	0.00340612	0.981428	0.369002	3.75333e-09
Variable
guider_onset	-1.13387	0	0.232031	0.0876882	-0.493165	0
guider_wakeup	1.0892	0	0.00224006	0.987716	0.358745	1.10112e-08
guider_SptDuration	1.85812	0	-0.00717606	0.563889	-0.0142677	0.0935736
fraction_night_invalid	-0.188715	7.51157e-06	0.113613	0.371778	0.0170544	0.749165
SleepDurationInSpt	1.72081	0	0.0396087	0.453288	0.0410966	0.0529528
WASO	1.05964	0	-0.0255006	0.813461	0.184792	3.44734e-05
duration_sib_wakinghours	-0.478224	0	0.133715	0.334062	-0.0668802	0.247712
number_sib_sleepperiod	1.43322	0	0.0967954	0.379067	0.153387	0.0002272
number_of_awakenings	1.43322	0	0.0967954	0.379067	0.153387	0.0002272
number_sib_wakinghours	-0.478291	0	0.155959	0.269091	-0.116724	0.0566194
duration_sib_wakinghours_atleast15min	-0.347255	0	0.0971923	0.458795	-0.00656487	0.903162
SriFractionValid	-0.0676013	0.342182	0.0469008	0.71476	-0.133922	0.152967
dur_spt_sleep_min	0.420784	0	0.0748895	0.465997	0.0770429	0.146674
dur_spt_wake_IN_min	0.31965	0	0.0501526	0.672558	0.0335298	0.529988
dur_spt_wake_LIG_min	0.381936	0	0.0532788	0.659873	-0.015442	0.773631
dur_spt_wake_MOD_min	0.298772	1.62093e-14	0.0742863	0.549145	0.0163047	0.759554
dur_spt_wake_VIG_min	-0.00883897	0.730687	0.08557	0.501084	0.44464	1.22516e-06
dur_day_IN_unbt_min	-0.198855	1.0637e-05	0.0287399	0.81892	0.0795549	0.202327
dur_day_LIG_unbt_min	-0.163039	0.000403167	0.029001	0.817141	0.0112334	0.864732
dur_day_MOD_unbt_min	-0.142173	0.00181383	0.0284752	0.819242	-0.0599423	0.362552
dur_day_VIG_unbt_min	-0.0422899	0.376426	0.0831175	0.512612	-0.0299397	0.632503
dur_day_MVPA_bts_10_min	0.150908	0.00453835	0.0711575	0.576138	-0.185413	0.00567142
dur_day_MVPA_bts_5_10_min	-0.0287559	0.536481	0.0862497	0.496063	-0.0522248	0.385174
dur_day_MVPA_bts_1_5_min	0.0210384	0.644726	0.0794649	0.530276	-0.0988515	0.11354
dur_day_IN_bts_30_min	-0.204454	1.06926e-05	0.150165	0.239333	-0.0796482	0.203887
dur_day_IN_bts_20_30_min	-0.0235393	0.532024	0.0847377	0.506564	0.0524939	0.304752
dur_day_IN_bts_10_20_min	-0.0287532	0.475559	0.0808378	0.522302	-0.0769081	0.15211
dur_day_LIG_bts_10_min	-0.0193442	0.685082	0.0888707	0.484432	-0.0412042	0.477438
dur_day_LIG_bts_5_10_min	-0.00545912	0.894742	0.0860354	0.499711	0.0234662	0.679985
dur_day_LIG_bts_1_5_min	-0.0833241	0.0810132	0.0720778	0.571327	0.0225114	0.737998
dur_day_total_IN_min	-0.461728	0	0.149715	0.198948	-0.0121801	0.832744
dur_day_total_LIG_min	-0.203636	2.73738e-05	0.0244997	0.843132	-0.0286323	0.670317
dur_day_total_MOD_min	-0.0471446	0.34731	0.0674536	0.588288	-0.115458	0.0810134
dur_day_total_VIG_min	0.0794026	0.060918	0.0863962	0.497994	-0.127464	0.0366528
dur_day_min	-0.642453	0	0.0363883	0.67669	0.0102945	0.844934
dur_spt_min	0.643239	0	0.0365556	0.674545	-0.00789123	0.880718
dur_day_spt_min	0.0257201	0.497733	0.0855411	0.501816	0.0110228	0.824341
N_atleast5minwakenight	0.461186	0	0.0371769	0.748592	-0.0167956	0.768783
sleep_efficiency	-0.134403	0.000229107	0.0766961	0.544084	-0.00340379	0.94828
ACC_spt_sleep_mg	0.0869627	0.0438221	0.0853937	0.50449	-0.161849	0.00550981
ACC_spt_wake_IN_mg	0.119859	0.00466946	0.0809767	0.526299	-0.0751372	0.178301
ACC_spt_wake_LIG_mg	0.065907	0.0869482	0.0809146	0.525569	-0.015363	0.769121
ACC_spt_wake_MOD_mg	0.0167833	0.693617	0.0933641	0.467721	0.000447171	0.993633
ACC_day_IN_unbt_mg	0.0600358	0.19454	0.0907918	0.476031	0.00473494	0.937997
ACC_day_LIG_unbt_mg	0.0118438	0.80029	0.0826553	0.515007	-0.0755237	0.210191
ACC_day_MOD_unbt_mg	-0.0992975	0.0949633	0.0881498	0.486326	-0.0093608	0.897721
ACC_day_VIG_unbt_mg	0.0265365	0.595887	0.101872	0.422889	-0.0468316	0.439444
ACC_day_MVPA_bts_1_5_mg	-0.00559359	0.916448	0.0650564	0.61031	-0.130633	0.0398528
ACC_day_IN_bts_30_mg	0.000674472	0.98693	0.0855857	0.500506	-0.00837963	0.883487
ACC_day_IN_bts_20_30_mg	-0.0680102	0.0881011	0.0646169	0.618213	0.086293	0.113819
ACC_day_IN_bts_10_20_mg	0.0716009	0.0672255	0.0613932	0.631068	-0.105041	0.0470831
ACC_day_LIG_bts_1_5_mg	0.021581	0.621596	0.0783424	0.539938	-0.0984678	0.0735795
ACC_day_total_IN_mg	0.0233363	0.598003	0.088805	0.487226	-0.00357976	0.953555
ACC_day_total_LIG_mg	0.0385845	0.406681	0.0848316	0.505334	-0.0452392	0.45922
ACC_day_total_MOD_mg	0.0502909	0.351352	0.0806802	0.521977	-0.190413	0.00539645
ACC_day_total_VIG_mg	0.0346799	0.534955	0.077436	0.548734	-0.0810309	0.221951
ACC_day_mg	0.123367	0.0042369	0.0914391	0.474318	-0.143127	0.0239972
ACC_spt_mg	0.220996	1.35802e-07	0.0791201	0.536131	-0.113246	0.0471028
ACC_spt_mg_median	0.0529238	0.192132	0.0926311	0.46681	-0.135321	0.0172376
ACC_spt_mg_stdev	0.183181	8.00685e-06	0.0822296	0.520408	0.0508152	0.358762
ACC_day_spt_mg	-5.68465e-06	0.999895	0.0658655	0.598297	-0.1851	0.00330748
quantile_mostactive60min_mg	0.0369976	0.293173	0.0700332	0.578176	-0.2101	0.0019286
quantile_mostactive30min_mg	0.0533153	0.22975	0.0800745	0.528741	-0.142775	0.0252588
L5VALUE	0.0159093	0.700773	0.0880834	0.486433	-0.0852545	0.140289
M5VALUE	0.07216	0.071274	0.0796635	0.530749	-0.185902	0.00299716
M5_mean_peakLUX	0.11269	0.00868756	0.0986236	0.438529	-0.0079858	0.894514
M5_max_peakLUX	0.013583	0.779608	0.0891171	0.484148	0.0322536	0.608075
L5TIME_num	-0.0611138	0.215946	0.0784616	0.539147	0.124432	0.0691854
M5TIME_num	-0.138954	0.000442523	0.113647	0.373459	-0.0218677	0.688243
L10VALUE	-0.0924503	0.0385075	0.0806497	0.52422	0.0781972	0.198014
M10VALUE	0.0792281	0.0546161	0.0781236	0.537888	-0.199284	0.00128118
M10_mean_peakLUX	0.124147	0.00548852	0.09795	0.442648	-0.0594171	0.352463
M10_max_peakLUX	-0.0246285	0.64053	0.0853748	0.503085	0.0386386	0.570167
L10TIME_num	-0.0680173	0.147039	0.0834787	0.514174	0.121358	0.0543354
M10TIME_num	-0.169086	0.000135126	0.116871	0.362275	0.0457011	0.450419
Nbouts_day_MVPA_bts_10	0.130679	0.0122136	0.0721537	0.571101	-0.158309	0.0115955
Nbouts_day_MVPA_bts_5_10	-0.040133	0.381951	0.0868308	0.493115	-0.050898	0.38887
Nbouts_day_MVPA_bts_1_5	0.0216774	0.634353	0.0781702	0.536856	-0.108481	0.0838058
Nbouts_day_IN_bts_30	-0.133188	0.00141613	0.125542	0.314945	-0.115496	0.0386701
Nbouts_day_IN_bts_20_30	-0.0298738	0.427072	0.0846304	0.507056	0.0625382	0.221338
Nbouts_day_IN_bts_10_20	-0.0316499	0.430039	0.0814383	0.51894	-0.0908976	0.0878993
Nbouts_day_LIG_bts_10	0.0098961	0.820632	0.0881312	0.48862	-0.0906537	0.103489
Nbouts_day_LIG_bts_5_10	-0.00576114	0.88759	0.0863792	0.498016	0.0293087	0.598657
Nbouts_day_LIG_bts_1_5	-0.102011	0.0310858	0.0694747	0.584988	0.0252824	0.706478
Nblocks_spt_sleep	0.439819	0	0.0703863	0.52961	-0.00999021	0.863419
Nblocks_spt_wake_IN	0.442293	0	0.0444247	0.707699	-0.0394174	0.468606
Nblocks_spt_wake_LIG	0.408557	0	0.0494741	0.68151	-0.0164322	0.761922
Nblocks_spt_wake_MOD	0.335399	2.22045e-16	0.0700347	0.57071	0.00523696	0.923646
Nblocks_spt_wake_VIG	0.0862996	0.0672384	0.0754651	0.552123	0.0981556	0.0801869
Nblocks_day_IN_unbt	-0.182264	6.00591e-05	0.0301948	0.809965	0.0661742	0.304335
Nblocks_day_LIG_unbt	-0.173159	0.000158162	0.0245352	0.844554	0.0171554	0.793641
Nblocks_day_MOD_unbt	-0.145879	0.00123427	0.0227663	0.854796	-0.0705645	0.285145
Nblocks_day_VIG_unbt	-0.0564171	0.210755	0.0811987	0.521877	-0.0269868	0.659756
Nblocks_day_MVPA_bts_10	0.131311	0.0117074	0.0721478	0.57114	-0.158711	0.0113325
Nblocks_day_MVPA_bts_5_10	-0.0395163	0.388518	0.0867485	0.493472	-0.0533979	0.365561
Nblocks_day_MVPA_bts_1_5	0.0217547	0.632928	0.0782521	0.536499	-0.107427	0.0866512
Nblocks_day_IN_bts_30	-0.133915	0.00133058	0.125806	0.313862	-0.116352	0.0372384
Nblocks_day_IN_bts_20_30	-0.0306941	0.414442	0.0846154	0.507127	0.0633891	0.21513
Nblocks_day_IN_bts_10_20	-0.0319506	0.425517	0.0814161	0.519059	-0.0906819	0.0886187
Nblocks_day_LIG_bts_10	0.0098961	0.820632	0.0881312	0.48862	-0.0906537	0.103489
Nblocks_day_LIG_bts_5_10	-0.00576114	0.88759	0.0863792	0.498016	0.0293087	0.598657
Nblocks_day_LIG_bts_1_5	-0.102011	0.0310858	0.0694747	0.584988	0.0252824	0.706478
Nblocks_day_total_IN	-0.2922	2.27858e-10	-0.00833665	0.944745	0.00803735	0.899468
Nblocks_day_total_LIG	-0.24644	1.45537e-07	-0.00311257	0.979513	-0.0421418	0.518574
Nblocks_day_total_MOD	-0.136732	0.00354589	0.0293616	0.811531	-0.107506	0.102319
Nblocks_day_total_VIG	0.0279102	0.545206	0.0817421	0.519909	-0.101765	0.105282
MVPA_cutpoint_accel	-0.132969	0.00947635	0.0595415	0.630891	-0.143389	0.0314394
VPA_cutpoint_accel	-0.017464	0.661125	0.0803014	0.528575	-0.0634055	0.294362
light_PA_accel	-0.198436	2.47564e-05	-0.00178604	0.988547	-0.112683	0.0920249
modvig_PA_accel	-0.0685044	0.158625	0.0867392	0.494117	-0.0874831	0.176661
sedentary_accel	-0.45825	0	0.267202	0.0333103	-0.301834	3.58615e-07
sleep_accel	0.954045	0	0.134017	0.11551	0.16891	0.000591401
weartime_accel	0.0921023	0.0249002	0.0961305	0.450452	-0.020137	0.704831
bicycling_accel	-0.0934153	0.0246566	0.0836239	0.508163	0.00860092	0.876056
mixedPA_accel	-0.0181886	0.658866	0.0603537	0.63364	-0.134775	0.0291503
sit_stand_accel	-0.362569	0	0.224121	0.0727704	-0.317456	9.82065e-08
vehicle_accel	-0.202553	8.39842e-07	0.0793311	0.534031	0.0551999	0.322391
walking_accel	-0.212023	1.3757e-06	0.0505393	0.684143	-0.0459824	0.450912
CoG_int	-0.0808771	0.0389603	0.0699522	0.590532	-0.123279	0.0206671
CoG_fit	-0.235848	2.31881e-06	0.112223	0.383754	-0.122696	0.0628365
phiPrimMax	0.184988	1.71024e-06	0.0626892	0.62349	0.0376282	0.471343
phiPrimMin	-0.147785	0.00365579	0.0840596	0.515538	-0.0434851	0.509601
phiSecMax	0.0672479	0.175148	-0.00808495	0.952565	-0.156196	0.0202769
maxValue of fit	-0.105378	0.0301027	0.0229769	0.856937	-0.0410508	0.52743
minValue of fit	-0.054776	0.205377	0.0687209	0.595239	0.0326906	0.572034
amp fit	-0.00928155	0.753135	0.0586102	0.651768	-0.038401	0.505381
alpha	-0.130316	0.00161028	0.0540597	0.670741	-0.0849352	0.118671
rho	0.130316	0.00161028	0.0540597	0.670741	0.0849352	0.118671
alpha_rho_ratio	-0.142076	0.000504712	0.0559305	0.659424	-0.0825366	0.12771
harm ratio	0.00974529	0.736281	0.0643382	0.618466	0.110869	0.067713
CS_mean	-0.265479	8.02545e-08	-0.0290373	0.809271	-0.0699938	0.293001
M10 onset	-0.12884	0.00292637	0.0906957	0.481581	-0.0999247	0.0863069
M10 value	-0.0710061	0.152541	0.0273597	0.83037	-0.0799961	0.230122
L5 onset	-0.326217	1.06658e-05	0.055861	0.664731	0.19311	0.0228663
L5 value	-0.00729501	0.88345	0.0620097	0.633	0.00301013	0.961725
relamp	-0.0182534	0.716191	0.0528169	0.686083	-0.0523726	0.406509
onofffanal height	-0.0153553	0.698232	0.0609764	0.63848	0.0552761	0.304808
onoffanal height abs	0.0150937	0.714069	0.0603431	0.642098	-0.0506687	0.371248
onoffanal on	0.00606254	0.897559	0.065834	0.614447	-0.0966768	0.111799
onoffanal MID	0.00602009	0.876443	0.0617575	0.634654	-0.00421606	0.936737
onoffanal end	-0.296139	1.95116e-07	0.0583027	0.643875	0.124726	0.0713893
onoffanal dur	-0.139584	0.000812823	0.0593738	0.639093	0.0234236	0.671326
IV	0.0108395	0.79256	0.0641969	0.622076	0.0621506	0.272169
Sleep percent	0.332089	0.000148812	0.150742	0.217599	0.0583245	0.603436
sleepinPP	0.0633343	0.194727	0.0610625	0.63693	-0.0289842	0.658573
sleepinSP	0.209181	2.57371e-05	0.0807861	0.523809	0.0254886	0.694964
BATsinPP	0.020926	0.63718	0.0630066	0.627159	-0.00148845	0.980221
BATsInSP	0.0996857	0.0159006	0.0704165	0.582372	-0.00329632	0.95261
SleepinL	0.0455195	0.282754	0.0671122	0.604663	0.0112827	0.848023
SleepInD	0.186639	2.0579e-05	0.0646888	0.605211	0.0110215	0.849807
BATsInL	0.0521791	0.20084	0.0669849	0.606125	-0.0566415	0.319186
BATsInD	0.0757039	0.0547638	0.067801	0.596081	0.0208053	0.698321

## Sheet: SleepDurationInSpt
Variable	Variable_Beta	Variable_P	ASD_Beta	ASD_P	Interaction_Beta	Interaction_P
day	0.0324825	0.268595	0.00242963	0.982172	-0.0656149	0.0991447
sleeponset	-0.864302	0	0.120394	0.297113	-0.435831	0
wakeup	0.831997	0	-0.0687909	0.579376	0.260053	9.61413e-07
SptDuration	1.4008	0	-0.0284643	0.523322	0.0325469	0.059699
guider_onset	-0.837699	0	0.120834	0.292484	-0.438788	0
guider_wakeup	0.823351	0	-0.0708072	0.567602	0.252796	2.02038e-06
guider_SptDuration	1.39564	0	-0.0328101	0.494229	0.0194175	0.304385
fraction_night_invalid	-0.244761	1.12332e-12	0.0330561	0.761064	0.050907	0.242598
Variable
WASO	0.32365	0	-0.0255039	0.813436	0.184804	3.44313e-05
duration_sib_wakinghours	-0.363686	0	0.0394884	0.734586	-0.0704525	0.140653
number_sib_sleepperiod	1.02132	0	0.037173	0.729494	0.145274	0.000157619
number_of_awakenings	1.02132	0	0.037173	0.729494	0.145274	0.000157619
number_sib_wakinghours	-0.345328	0	0.0543077	0.646846	-0.117512	0.0205261
duration_sib_wakinghours_atleast15min	-0.277567	0	0.0121675	0.91286	-0.0161007	0.716989
SriFractionValid	0.0177228	0.763844	0.00405379	0.970428	-0.0564635	0.472478
dur_spt_sleep_min	0.332239	0	-0.00433809	0.959727	0.0747953	0.0876623
dur_spt_wake_IN_min	0.110188	0.000523141	-0.00668736	0.950578	0.0593687	0.181869
dur_spt_wake_LIG_min	0.169409	2.14748e-07	-0.0114896	0.915001	0.0379113	0.396875
dur_spt_wake_MOD_min	0.134173	3.165e-05	-0.00196787	0.985487	0.0577187	0.191244
dur_spt_wake_VIG_min	-0.00922051	0.662287	0.0047983	0.964778	0.304559	5.27997e-05
dur_day_IN_unbt_min	-0.159413	1.90507e-05	-0.0438103	0.682398	0.0492354	0.339441
dur_day_LIG_unbt_min	-0.121483	0.00142483	-0.0424453	0.691288	-0.0167112	0.759238
dur_day_MOD_unbt_min	-0.10487	0.00543036	-0.0408454	0.701095	-0.0572196	0.293454
dur_day_VIG_unbt_min	-0.0352922	0.37006	-0.00027542	0.997973	-0.0190399	0.712325
dur_day_MVPA_bts_10_min	0.120431	0.00602658	-0.00766746	0.94381	-0.136209	0.0138311
dur_day_MVPA_bts_5_10_min	-0.0276287	0.471096	0.00433016	0.968114	-0.0245341	0.620744
dur_day_MVPA_bts_1_5_min	0.0122105	0.745926	-0.000806547	0.994049	-0.0657058	0.202928
dur_day_IN_bts_30_min	-0.108856	0.00466546	0.0437409	0.688448	-0.0843723	0.104258
dur_day_IN_bts_20_30_min	0.00333836	0.914087	0.00274163	0.979907	0.0284829	0.497855
dur_day_IN_bts_10_20_min	-0.0404451	0.222392	-0.00045757	0.996616	-0.0357538	0.418195
dur_day_LIG_bts_10_min	-0.0141625	0.718297	0.00624005	0.954081	-0.0298188	0.53231
dur_day_LIG_bts_5_10_min	-0.00139264	0.967329	0.00257669	0.981086	-0.00894649	0.848639
dur_day_LIG_bts_1_5_min	-0.0700829	0.0760646	-0.00801764	0.941102	0.0210498	0.705635
dur_day_total_IN_min	-0.287412	2.22045e-15	0.0508535	0.617248	-0.049452	0.303409
dur_day_total_LIG_min	-0.147924	0.000232177	-0.0410797	0.697292	-0.0387237	0.487135
dur_day_total_MOD_min	-0.0343046	0.408254	-0.00883917	0.934177	-0.0803678	0.142105
dur_day_total_VIG_min	0.0781538	0.0257551	0.00342682	0.974894	-0.115751	0.0214539
dur_day_min	-0.397235	0	-0.0186151	0.826484	-0.0361632	0.415081
dur_spt_min	0.397671	0	-0.018549	0.826883	0.0375695	0.396882
dur_day_spt_min	0.0175009	0.574071	0.00305209	0.977591	0.00420256	0.917886
N_atleast5minwakenight	0.206735	1.15922e-08	-0.0117762	0.91331	0.0392422	0.413336
sleep_efficiency	-0.012169	0.685622	0.00203621	0.985082	-0.0124066	0.774301
ACC_spt_sleep_mg	0.0847063	0.0170005	0.00785668	0.942402	-0.141133	0.00327012
ACC_spt_wake_IN_mg	0.0952123	0.00630753	-0.0010277	0.992456	-0.0520742	0.256646
ACC_spt_wake_LIG_mg	0.0575789	0.068975	0.00122808	0.990964	-0.0205062	0.633672
ACC_spt_wake_MOD_mg	-0.0148372	0.671507	0.0171285	0.875639	0.0371859	0.419115
ACC_day_IN_unbt_mg	0.0400517	0.294021	0.00655469	0.951924	-0.00125198	0.980113
ACC_day_LIG_unbt_mg	0.0283739	0.46269	0.000972097	0.992836	-0.0726745	0.143762
ACC_day_MOD_unbt_mg	-0.0930552	0.0591467	0.00338085	0.975144	0.0321387	0.594695
ACC_day_VIG_unbt_mg	0.0271381	0.512401	0.0172115	0.875469	-0.0477381	0.341434
ACC_day_MVPA_bts_1_5_mg	-0.0141359	0.748273	-0.00885233	0.93555	-0.0979428	0.0623745
ACC_day_IN_bts_30_mg	0.00356676	0.916202	0.00213644	0.984335	0.0245787	0.601688
ACC_day_IN_bts_20_30_mg	-0.0488004	0.13738	-0.0175511	0.873621	0.0513334	0.253443
ACC_day_IN_bts_10_20_mg	0.0337071	0.295886	-0.010354	0.924415	-0.0608089	0.163156
ACC_day_LIG_bts_1_5_mg	0.0374943	0.297155	-0.00366063	0.973174	-0.100667	0.0261447
ACC_day_total_IN_mg	0.00155119	0.966079	0.00442322	0.967616	0.0178006	0.72545
ACC_day_total_LIG_mg	0.0550165	0.151675	0.00318983	0.976553	-0.0619998	0.218785
ACC_day_total_MOD_mg	0.012201	0.784977	-0.001588	0.988291	-0.109923	0.0525726
ACC_day_total_VIG_mg	0.050851	0.270284	-0.000805375	0.994202	-0.0864703	0.114491
ACC_day_mg	0.0951514	0.00754446	0.0083303	0.939025	-0.112763	0.0312162
ACC_spt_mg	0.111337	0.00128818	0.000897225	0.99345	-0.064275	0.172127
ACC_spt_mg_median	0.0494701	0.138541	0.00731376	0.946344	-0.10853	0.0203344
ACC_spt_mg_stdev	0.0626833	0.0645261	0.00143134	0.989619	0.0782545	0.0873182
ACC_day_spt_mg	0.0149277	0.675594	-0.0109443	0.918719	-0.156939	0.00257439
quantile_mostactive60min_mg	0.0481338	0.0973168	-0.00854307	0.936827	-0.18917	0.00071225
quantile_mostactive30min_mg	0.0512296	0.163416	-0.000889834	0.993464	-0.124038	0.0186835
L5VALUE	0.0122979	0.718373	0.0048555	0.964226	-0.0442615	0.352727
M5VALUE	0.071723	0.0299719	-0.000762326	0.994403	-0.159615	0.00201302
M5_mean_peakLUX	0.0798837	0.0239177	0.0167175	0.877525	0.00576907	0.907494
M5_max_peakLUX	0.0180116	0.653382	0.00797506	0.941428	0.0269099	0.604445
L5TIME_num	-0.0609407	0.13343	0.00274583	0.979879	0.0892112	0.114816
M5TIME_num	-0.125443	0.000113067	0.0274392	0.800251	-0.0163611	0.714949
L10VALUE	-0.0421294	0.253642	0.00157966	0.988427	0.0610655	0.223686
M10VALUE	0.0728773	0.0321655	-0.00129055	0.990505	-0.163823	0.00133369
M10_mean_peakLUX	0.0976873	0.00801993	0.0172348	0.874077	-0.0462232	0.380651
M10_max_peakLUX	-0.0103088	0.813698	0.0034496	0.974696	0.0290204	0.606686
L10TIME_num	-0.0577531	0.13367	0.00562032	0.958903	0.086482	0.0957651
M10TIME_num	-0.158476	1.32832e-05	0.0312419	0.774575	0.0399639	0.422805
Nbouts_day_MVPA_bts_10	0.102072	0.0174538	-0.00629979	0.95382	-0.113695	0.0277257
Nbouts_day_MVPA_bts_5_10	-0.0330953	0.381483	0.00455485	0.966454	-0.0301545	0.535597
Nbouts_day_MVPA_bts_1_5	0.0152315	0.685857	-0.00113014	0.991661	-0.0721134	0.164192
Nbouts_day_IN_bts_30	-0.0695325	0.0433364	0.0267764	0.80334	-0.0902878	0.0501147
Nbouts_day_IN_bts_20_30	-0.00128014	0.966957	0.00263674	0.980673	0.0339837	0.418542
Nbouts_day_IN_bts_10_20	-0.0425763	0.196696	-0.000180876	0.998661	-0.0510271	0.243961
Nbouts_day_LIG_bts_10	0.0236721	0.509758	0.00565676	0.958395	-0.0881911	0.0542054
Nbouts_day_LIG_bts_5_10	0.00167413	0.96023	0.00264607	0.980576	-0.0122143	0.789962
Nbouts_day_LIG_bts_1_5	-0.0813764	0.0375694	-0.00987959	0.927402	0.0209134	0.706738
Nblocks_spt_sleep	0.242145	6.25948e-11	0.00187588	0.985388	0.0331198	0.495771
Nblocks_spt_wake_IN	0.181919	9.71444e-08	-0.012865	0.904856	0.0404471	0.374507
Nblocks_spt_wake_LIG	0.167009	6.78515e-07	-0.0117459	0.913423	0.0567483	0.210467
Nblocks_spt_wake_MOD	0.139928	3.62607e-05	-0.00383921	0.971734	0.0678329	0.135238
Nblocks_spt_wake_VIG	0.0237162	0.541018	-0.00107519	0.992106	0.101721	0.0275614
Nblocks_day_IN_unbt	-0.143702	0.000128191	-0.0441617	0.679773	0.0290522	0.585266
Nblocks_day_LIG_unbt	-0.131975	0.000494544	-0.0467124	0.661428	-0.00992466	0.854773
Nblocks_day_MOD_unbt	-0.103695	0.00551037	-0.0447681	0.673358	-0.0718414	0.188356
Nblocks_day_VIG_unbt	-0.0442534	0.233045	-0.0018653	0.98626	-0.0173307	0.731614
Nblocks_day_MVPA_bts_10	0.102409	0.0169631	-0.00628189	0.953953	-0.113526	0.0278565
Nblocks_day_MVPA_bts_5_10	-0.0326927	0.38651	0.0044882	0.96694	-0.0326629	0.501813
Nblocks_day_MVPA_bts_1_5	0.0147532	0.695026	-0.00110037	0.991882	-0.070695	0.17235
Nblocks_day_IN_bts_30	-0.0701014	0.0416223	0.0269499	0.802084	-0.0907916	0.0488393
Nblocks_day_IN_bts_20_30	-0.00193997	0.949939	0.00263446	0.98069	0.0346903	0.408948
Nblocks_day_IN_bts_10_20	-0.0428381	0.193807	-0.000197378	0.998539	-0.050954	0.244581
Nblocks_day_LIG_bts_10	0.0236721	0.509758	0.00565676	0.958395	-0.0881911	0.0542054
Nblocks_day_LIG_bts_5_10	0.00167413	0.96023	0.00264607	0.980576	-0.0122143	0.789962
Nblocks_day_LIG_bts_1_5	-0.0813764	0.0375694	-0.00987959	0.927402	0.0209134	0.706738
Nblocks_day_total_IN	-0.21946	8.6444e-09	-0.0657653	0.523567	-0.00487014	0.926334
Nblocks_day_total_LIG	-0.178392	4.2881e-06	-0.0611879	0.555641	-0.0487864	0.366987
Nblocks_day_total_MOD	-0.0896987	0.0209367	-0.0371506	0.724829	-0.0946979	0.0822809
Nblocks_day_total_VIG	0.0165809	0.664014	0.000459997	0.996621	-0.0546828	0.292475
MVPA_cutpoint_accel	-0.111654	0.0085115	-0.0176004	0.869137	-0.0990384	0.0727569
VPA_cutpoint_accel	-0.00843723	0.797893	-0.000999178	0.992674	-0.0470957	0.344852
light_PA_accel	-0.154232	7.43643e-05	-0.0628788	0.554357	-0.0796509	0.150371
modvig_PA_accel	-0.0551427	0.168953	0.00434284	0.968139	-0.0547416	0.306098
sedentary_accel	-0.397598	0	0.159607	0.136319	-0.249352	3.06618e-07
sleep_accel	0.831535	0	0.0533236	0.480475	0.109687	0.00635778
weartime_accel	0.144734	1.70946e-05	0.0183795	0.865975	-0.0449668	0.302316
bicycling_accel	-0.0596195	0.082022	0.00109503	0.991901	-0.0159926	0.724731
mixedPA_accel	0.00719545	0.832158	-0.00679929	0.949893	-0.101992	0.0453528
sit_stand_accel	-0.320945	0	0.120843	0.25725	-0.264029	6.8831e-08
vehicle_accel	-0.166182	9.02555e-07	-0.00270102	0.980225	0.0527857	0.250423
walking_accel	-0.186585	2.69332e-07	-0.0296703	0.780213	-0.0119189	0.812866
CoG_int	-0.079546	0.0133944	-0.0125222	0.909348	-0.0915143	0.0364325
CoG_fit	-0.208992	3.72659e-07	0.0214718	0.842957	-0.104913	0.05342
phiPrimMax	0.147806	3.23067e-06	-0.0208649	0.847415	0.0297637	0.48787
phiPrimMin	-0.132496	0.00154903	0.00412031	0.969876	-0.0476525	0.380202
phiSecMax	0.0237781	0.560808	-0.10337	0.375449	-0.0789545	0.154736
maxValue of fit	-0.0659039	0.100533	-0.0449207	0.678435	-0.0516594	0.335337
minValue of fit	-0.0699906	0.0489652	-0.00859875	0.936855	0.0461472	0.331807
amp fit	0.00886131	0.714376	-0.0188868	0.863604	-0.026518	0.575148
alpha	-0.0941814	0.00561592	-0.0232115	0.830928	-0.0604	0.177454
rho	0.0941814	0.00561592	-0.0232115	0.830928	0.0604	0.177454
alpha_rho_ratio	-0.100521	0.00278937	-0.0217381	0.841312	-0.0627201	0.159479
harm ratio	-0.00588497	0.804324	-0.0171549	0.875518	0.0918423	0.0651972
CS_mean	-0.20697	4.43863e-07	-0.0825826	0.422037	-0.0454384	0.409837
M10 onset	-0.122574	0.000568969	0.00463895	0.965943	-0.0817066	0.0877721
M10 value	-0.0548126	0.181451	-0.0413448	0.703711	-0.0470222	0.393118
L5 onset	-0.246412	5.94976e-05	-0.0167687	0.877442	0.111899	0.110905
L5 value	-0.0461659	0.259956	-0.0171008	0.874845	0.017336	0.737073
relamp	0.0171886	0.677768	-0.0189251	0.863646	-0.0348875	0.502138
onofffanal height	-0.00195377	0.952114	-0.0199593	0.855865	0.0339867	0.442481
onoffanal height abs	0.0233204	0.491106	-0.0183602	0.867256	-0.0429845	0.356284
onoffanal on	-0.00155512	0.968018	-0.0146426	0.894787	-0.0873415	0.0810424
onoffanal MID	0.0151565	0.63371	-0.0181143	0.869115	-0.0256569	0.556468
onoffanal end	-0.186773	6.85517e-05	-0.0165195	0.877213	0.0383742	0.501006
onoffanal dur	-0.106158	0.00196149	-0.0186902	0.861726	0.0186039	0.68195
IV	-0.00253099	0.940468	-0.0174446	0.87417	0.0704202	0.130087
Sleep percent	0.422312	4.69413e-10	0.0923963	0.325311	0.0601361	0.488921
sleepinPP	0.0221989	0.58112	-0.0179116	0.870274	-0.00215139	0.968291
sleepinSP	0.214455	1.36549e-07	-0.0074518	0.943168	0.0227117	0.670103
BATsinPP	0.0063172	0.862509	-0.0174932	0.873461	0.00960038	0.845908
BATsInSP	0.0704077	0.0381463	-0.0135355	0.900491	0.0127297	0.780102
SleepinL	0.0247207	0.479852	-0.0157408	0.885942	0.0278117	0.566438
SleepInD	0.175937	1.00197e-06	-0.0149189	0.884394	0.0188266	0.693535
BATsInL	0.029292	0.383585	-0.0160482	0.883967	-0.0335823	0.472881
BATsInD	0.0518434	0.109357	-0.0135151	0.900466	0.0313134	0.477701

## Sheet: WASO
Variable	Variable_Beta	Variable_P	ASD_Beta	ASD_P	Interaction_Beta	Interaction_P
day	0.020916	0.130145	0.0449976	0.399249	-0.0351547	0.0604806
sleeponset	-0.284134	0	0.100905	0.078678	-0.0569361	0.030502
wakeup	0.2545	0	0.0152535	0.784313	0.116847	1.01741e-05
SptDuration	0.462143	0	0.0284609	0.523362	-0.0325331	0.0598102
guider_onset	-0.281238	0	0.101536	0.0754828	-0.0613081	0.0200965
guider_wakeup	0.251185	0	0.0152479	0.783341	0.1141	1.65215e-05
guider_SptDuration	0.464172	0	0.0268845	0.540169	-0.0346529	0.0470185
fraction_night_invalid	0.0556785	0.000669619	0.0409807	0.443517	-0.0326532	0.115273
SleepDurationInSpt	0.174718	0	0.0386249	0.464267	0.0410441	0.0532593
Variable
duration_sib_wakinghours	-0.118563	3.84337e-12	0.0551228	0.316134	0.00781986	0.733972
number_sib_sleepperiod	0.412986	0	0.0551977	0.187046	0.0125489	0.532344
number_of_awakenings	0.412986	0	0.0551977	0.187046	0.0125489	0.532344
number_sib_wakinghours	-0.136762	1.47216e-13	0.0629852	0.255561	0.00570167	0.814561
duration_sib_wakinghours_atleast15min	-0.0725892	2.66428e-06	0.0464642	0.389341	0.0113561	0.593016
SriFractionValid	-0.0841374	0.00243293	0.0150018	0.776437	-0.0858877	0.0222868
dur_spt_sleep_min	0.0897377	2.24304e-08	0.0412393	0.436133	-0.00445122	0.83306
dur_spt_wake_IN_min	0.215113	0	0.0341528	0.413643	-0.0252727	0.212693
dur_spt_wake_LIG_min	0.211563	0	0.0313241	0.510826	-0.0530185	0.00998754
dur_spt_wake_MOD_min	0.1633	0	0.0413067	0.412878	-0.0405356	0.0484152
dur_spt_wake_VIG_min	-0.000329654	0.973555	0.0464006	0.382691	0.141367	6.7921e-05
dur_day_IN_unbt_min	-0.0384371	0.0298247	0.0358149	0.502295	0.0311591	0.203095
dur_day_LIG_unbt_min	-0.039398	0.0294175	0.0342683	0.521517	0.0274798	0.289304
dur_day_MOD_unbt_min	-0.0351579	0.0499264	0.0322992	0.544996	-0.00149534	0.953989
dur_day_VIG_unbt_min	-0.00544707	0.769536	0.0449167	0.400109	-0.00905506	0.710729
dur_day_MVPA_bts_10_min	0.0309198	0.135804	0.042704	0.423145	-0.0444157	0.0898939
dur_day_MVPA_bts_5_10_min	-0.000499422	0.977996	0.0469848	0.377931	-0.0252859	0.280529
dur_day_MVPA_bts_1_5_min	0.0121327	0.496394	0.0455484	0.393624	-0.0318601	0.192349
dur_day_IN_bts_30_min	-0.0992713	4.63794e-08	0.0722701	0.177576	0.00873126	0.721893
dur_day_IN_bts_20_30_min	-0.0265857	0.0681223	0.0455687	0.392694	0.0254777	0.197989
dur_day_IN_bts_10_20_min	0.0116967	0.454297	0.0448613	0.400028	-0.0395949	0.057313
dur_day_LIG_bts_10_min	-0.00413999	0.82313	0.0466761	0.382486	-0.012074	0.592061
dur_day_LIG_bts_5_10_min	-0.00250416	0.876022	0.0460532	0.388117	0.0308497	0.163304
dur_day_LIG_bts_1_5_min	-0.0133128	0.477407	0.0427443	0.424336	0.0009045	0.972735
dur_day_total_IN_min	-0.176247	0	0.0666262	0.197986	0.0447463	0.0488388
dur_day_total_LIG_min	-0.0540182	0.00474468	0.0301619	0.571358	0.00960169	0.717997
dur_day_total_MOD_min	-0.00991758	0.613891	0.0432481	0.414719	-0.0308303	0.235129
dur_day_total_VIG_min	0.00288325	0.862232	0.0451717	0.397432	-0.0105291	0.658392
dur_day_min	-0.215514	0	0.0308212	0.523636	0.0669869	0.00147392
dur_spt_min	0.215561	0	0.0307558	0.524285	-0.0660705	0.0017012
dur_day_spt_min	0.00740052	0.613553	0.0453537	0.395567	0.00773123	0.686969
N_atleast5minwakenight	0.269673	0	0.0334856	0.380435	-0.0542268	0.0120318
sleep_efficiency	-0.123938	0	0.0423517	0.380264	0.00874105	0.664265
ACC_spt_sleep_mg	0.00406275	0.808442	0.0448592	0.403405	-0.0216139	0.340431
ACC_spt_wake_IN_mg	0.0262308	0.111011	0.0454517	0.396033	-0.0234336	0.279544
ACC_spt_wake_LIG_mg	0.00729081	0.624539	0.0442755	0.408072	0.00753088	0.70989
ACC_spt_wake_MOD_mg	0.0306868	0.063985	0.0450506	0.399845	-0.0341159	0.117537
ACC_day_IN_unbt_mg	0.0225293	0.211547	0.0477012	0.371675	0.00144951	0.95132
ACC_day_LIG_unbt_mg	-0.0170604	0.350445	0.0455177	0.394236	-0.000489002	0.983403
ACC_day_MOD_unbt_mg	-0.00697932	0.765349	0.044182	0.405734	-0.0359999	0.209108
ACC_day_VIG_unbt_mg	0.00269741	0.888616	0.0470164	0.363458	-0.00202325	0.930924
ACC_day_MVPA_bts_1_5_mg	0.00825731	0.691887	0.0349141	0.513506	-0.0308451	0.214834
ACC_day_IN_bts_30_mg	6.62257e-05	0.996691	0.0457986	0.387035	-0.0326761	0.140819
ACC_day_IN_bts_20_30_mg	-0.0185466	0.22952	0.0486102	0.368177	0.0341152	0.106272
ACC_day_IN_bts_10_20_mg	0.0380278	0.0123276	0.0408959	0.442089	-0.0443394	0.0309608
ACC_day_LIG_bts_1_5_mg	-0.0159685	0.345256	0.0472632	0.378284	0.00218559	0.91824
ACC_day_total_IN_mg	0.025905	0.132698	0.0483859	0.366141	-0.0249012	0.298721
ACC_day_total_LIG_mg	-0.0168982	0.351984	0.0450333	0.399244	0.0188144	0.430169
ACC_day_total_MOD_mg	0.0379287	0.0735464	0.0438227	0.409327	-0.0744765	0.00559932
ACC_day_total_VIG_mg	-0.0139038	0.522542	0.0424842	0.422267	0.0032351	0.900358
ACC_day_mg	0.0313057	0.0632895	0.0477367	0.372555	-0.0288149	0.244993
ACC_spt_mg	0.110301	1.08245e-11	0.0446822	0.394558	-0.0477517	0.0307
ACC_spt_mg_median	0.00371387	0.813728	0.0473805	0.37496	-0.0252731	0.252766
ACC_spt_mg_stdev	0.119071	6.30607e-14	0.0474176	0.358023	-0.0232786	0.277274
ACC_day_spt_mg	-0.0118801	0.482085	0.0421763	0.427094	-0.0245404	0.320015
quantile_mostactive60min_mg	-0.0108856	0.428133	0.0430144	0.419623	-0.0129271	0.625219
quantile_mostactive30min_mg	0.00395932	0.820352	0.0446548	0.402381	-0.0177009	0.478761
L5VALUE	0.00618359	0.700828	0.0474283	0.374867	-0.0399647	0.075573
M5VALUE	0.0025011	0.873007	0.0443977	0.404854	-0.0246785	0.31311
M5_mean_peakLUX	0.035018	0.0361422	0.0482032	0.36569	-0.0145049	0.536723
M5_max_peakLUX	-0.00034271	0.985607	0.0454686	0.394868	0.00117383	0.961944
L5TIME_num	-0.00384107	0.841332	0.0419094	0.432018	0.0406449	0.129284
M5TIME_num	-0.0144089	0.348714	0.0491298	0.359369	-0.00454145	0.830395
L10VALUE	-0.0485209	0.0053864	0.0408852	0.439845	0.0236377	0.318936
M10VALUE	0.00876163	0.586248	0.0443187	0.405567	-0.0337704	0.162315
M10_mean_peakLUX	0.0295411	0.0900044	0.0485407	0.362676	-0.0141314	0.571282
M10_max_peakLUX	-0.00813474	0.695339	0.0454912	0.39491	0.0029988	0.910759
L10TIME_num	-0.0128888	0.478184	0.0438158	0.412377	0.0389024	0.112601
M10TIME_num	-0.0113847	0.508779	0.0478544	0.371504	0.00705721	0.765235
Nbouts_day_MVPA_bts_10	0.0291166	0.150922	0.0431747	0.418498	-0.0420876	0.0844569
Nbouts_day_MVPA_bts_5_10	-0.00649693	0.716007	0.0472355	0.37529	-0.0187094	0.415861
Nbouts_day_MVPA_bts_1_5	0.00986349	0.580055	0.04488	0.400409	-0.0355929	0.147112
Nbouts_day_IN_bts_30	-0.0629168	0.000102159	0.0614363	0.245809	-0.0232509	0.283963
Nbouts_day_IN_bts_20_30	-0.0282286	0.0524306	0.0455634	0.392807	0.0297303	0.132951
Nbouts_day_IN_bts_10_20	0.0117522	0.449952	0.0448603	0.399914	-0.0394362	0.0562839
Nbouts_day_LIG_bts_10	-0.0123803	0.464866	0.0468237	0.380968	-0.0041395	0.848119
Nbouts_day_LIG_bts_5_10	-0.00563009	0.722256	0.0461652	0.386894	0.0396413	0.0668757
Nbouts_day_LIG_bts_1_5	-0.0205054	0.269203	0.0415268	0.437743	0.00358015	0.892124
Nblocks_spt_sleep	0.194691	0	0.0397608	0.400031	-0.0538078	0.0178989
Nblocks_spt_wake_IN	0.262836	0	0.0329909	0.450742	-0.0801859	0.000106032
Nblocks_spt_wake_LIG	0.241794	0	0.0325766	0.478265	-0.0720393	0.00050357
Nblocks_spt_wake_MOD	0.194195	0	0.0391903	0.429086	-0.0610031	0.00372469
Nblocks_spt_wake_VIG	0.0608098	0.000867702	0.041952	0.427587	-0.00163136	0.940154
Nblocks_day_IN_unbt	-0.0364571	0.0407003	0.0367672	0.491787	0.036696	0.147006
Nblocks_day_LIG_unbt	-0.038935	0.0305456	0.0340244	0.524329	0.0269509	0.296154
Nblocks_day_MOD_unbt	-0.0398759	0.024797	0.0301737	0.571744	0.00184705	0.943349
Nblocks_day_VIG_unbt	-0.0103939	0.552892	0.0444282	0.405164	-0.00822144	0.730687
Nblocks_day_MVPA_bts_10	0.0294216	0.146237	0.0431682	0.418552	-0.0426652	0.0800802
Nblocks_day_MVPA_bts_5_10	-0.00628459	0.724476	0.047193	0.375738	-0.0186971	0.41575
Nblocks_day_MVPA_bts_1_5	0.0104456	0.557624	0.0449397	0.399819	-0.0360108	0.142129
Nblocks_day_IN_bts_30	-0.0630711	9.79851e-05	0.0615181	0.245126	-0.0236018	0.276737
Nblocks_day_IN_bts_20_30	-0.0284031	0.0509657	0.0455575	0.392859	0.0298902	0.13089
Nblocks_day_IN_bts_10_20	0.011713	0.451316	0.0448606	0.399917	-0.0393016	0.0571019
Nblocks_day_LIG_bts_10	-0.0123803	0.464866	0.0468237	0.380968	-0.0041395	0.848119
Nblocks_day_LIG_bts_5_10	-0.00563009	0.722256	0.0461652	0.386894	0.0396413	0.0668757
Nblocks_day_LIG_bts_1_5	-0.0205054	0.269203	0.0415268	0.437743	0.00358015	0.892124
Nblocks_day_total_IN	-0.0706133	0.000103146	0.022076	0.676014	0.0144131	0.566711
Nblocks_day_total_LIG	-0.0658076	0.000374038	0.0227339	0.667733	0.00799221	0.756912
Nblocks_day_total_MOD	-0.0441277	0.0168951	0.0304845	0.565977	-0.0109294	0.673459
Nblocks_day_total_VIG	0.0138529	0.443268	0.0439616	0.409197	-0.0455254	0.0640427
MVPA_cutpoint_accel	-0.0186911	0.354003	0.043382	0.412008	-0.0425782	0.104678
VPA_cutpoint_accel	-0.00971234	0.533568	0.0443203	0.405993	-0.0139149	0.554724
light_PA_accel	-0.0416635	0.0244719	0.0244915	0.645994	-0.0358191	0.174593
modvig_PA_accel	-0.012237	0.518504	0.0485761	0.361097	-0.0308755	0.222579
sedentary_accel	-0.0633553	0.000309444	0.0694314	0.19434	-0.0515197	0.032291
sleep_accel	0.113918	6.69618e-11	0.0490032	0.332794	0.0624764	0.00548222
weartime_accel	-0.0523944	0.000974957	0.0410187	0.444313	0.0238529	0.246543
bicycling_accel	-0.0316323	0.0510058	0.0444986	0.403899	0.023531	0.272663
mixedPA_accel	-0.0240737	0.132934	0.0343305	0.517583	-0.0352427	0.143196
sit_stand_accel	-0.044002	0.0120794	0.0609689	0.253659	-0.0520248	0.0300781
vehicle_accel	-0.0365381	0.0224329	0.0448351	0.401327	0.00277814	0.898314
walking_accel	-0.0223805	0.19468	0.0402464	0.451088	-0.0343963	0.151027
CoG_int	-0.000927752	0.951634	0.0538359	0.326137	-0.0324548	0.118708
CoG_fit	-0.0277908	0.160774	0.0601576	0.274362	-0.0177342	0.497977
phiPrimMax	0.0350494	0.0202922	0.0530835	0.331422	0.00852585	0.676146
phiPrimMin	-0.0189088	0.344718	0.054853	0.317622	0.00905864	0.727194
phiSecMax	0.0438446	0.0243375	0.0482745	0.385849	-0.0760819	0.0039871
maxValue of fit	-0.0372991	0.0512384	0.0422402	0.439514	0.0133309	0.60207
minValue of fit	0.0139168	0.409218	0.0510327	0.351375	-0.0108277	0.631368
amp fit	-0.0176715	0.122686	0.0501393	0.359359	-0.0112207	0.616012
alpha	-0.036012	0.0256944	0.0511686	0.343235	-0.0214394	0.313187
rho	0.036012	0.0256944	0.0511686	0.343235	0.0214394	0.313187
alpha_rho_ratio	-0.0412163	0.00981683	0.0517225	0.337509	-0.0168409	0.426221
harm ratio	0.0158121	0.159483	0.0534972	0.327944	0.0156559	0.506456
CS_mean	-0.0589721	0.00279815	0.032365	0.548658	-0.0149258	0.573998
M10 onset	-0.00515305	0.761485	0.0554121	0.312723	-0.0192938	0.398293
M10 value	-0.0145352	0.45723	0.04376	0.421482	-0.0302605	0.248985
L5 onset	-0.0866061	0.00357848	0.0496669	0.364238	0.0887783	0.00876113
L5 value	0.0370189	0.0572767	0.0527212	0.328929	-0.0123182	0.615575
relamp	-0.0348592	0.0754057	0.0452549	0.395563	-0.0192415	0.434861
onofffanal height	-0.0144478	0.348399	0.0531078	0.332493	0.0202373	0.334307
onoffanal height abs	-0.00821414	0.608939	0.0516057	0.346144	-0.00826177	0.708487
onoffanal on	0.00767178	0.677408	0.0523842	0.339216	-0.0117805	0.620604
onoffanal MID	-0.00779586	0.604877	0.0522213	0.340325	0.0208145	0.313714
onoffanal end	-0.109242	1.0841e-06	0.0497817	0.361124	0.0891944	0.00104083
onoffanal dur	-0.0334984	0.0395009	0.0521443	0.339717	0.0101545	0.637305
IV	0.0137725	0.391609	0.053635	0.328423	-0.00808696	0.714032
Sleep percent	-0.0805902	0.0410486	0.0356274	0.511258	-0.0110604	0.827173
sleepinPP	0.0424764	0.0264931	0.0515863	0.345143	-0.0288123	0.263542
sleepinSP	-0.0048205	0.805526	0.0524074	0.338571	0.00246507	0.923519
BATsinPP	0.0148343	0.391703	0.0525225	0.337231	-0.012773	0.586106
BATsInSP	0.0273093	0.0899254	0.0543093	0.322291	-0.0172056	0.426322
SleepinL	0.0209697	0.208277	0.0542999	0.322735	-0.0194922	0.397922
SleepInD	0.0148099	0.389266	0.0526635	0.338007	-0.00878816	0.700593
BATsInL	0.0218168	0.172043	0.0546047	0.319779	-0.0251556	0.257074
BATsInD	0.0228783	0.135913	0.0531494	0.331786	-0.0119557	0.567305

## Sheet: number_of_awakenings
Variable	Variable_Beta	Variable_P	ASD_Beta	ASD_P	Interaction_Beta	Interaction_P
day	0.249162	0.0137171	-0.0719251	0.875844	-0.363003	0.00804683
sleeponset	-2.51165	0	0.280381	0.554654	-0.741585	9.08817e-05
wakeup	2.35751	0	-0.345424	0.481745	0.927404	1.57687e-06
SptDuration	3.99159	0	-0.259535	0.48103	-0.129381	0.232671
guider_onset	-2.47633	0	0.281587	0.551893	-0.751426	7.91444e-05
guider_wakeup	2.34624	0	-0.347628	0.476828	0.877578	5.71887e-06
guider_SptDuration	4.01927	0	-0.279036	0.445058	-0.188434	0.0874267
fraction_night_invalid	-0.457273	0.000135132	-0.00438758	0.992298	-0.0399732	0.7923
SleepDurationInSpt	3.49711	0	-0.133885	0.752512	-0.00522939	0.96609
WASO	2.66182	0	-0.332089	0.371034	0.345807	0.011907
duration_sib_wakinghours	-1.15405	0	0.009937	0.983024	-0.0216142	0.897837
number_sib_sleepperiod	5.90364	0	-3.81751e-15	0.0287447	8.84389e-14	0
Variable
number_sib_wakinghours	-1.1307	0	0.0527256	0.911163	-0.220736	0.216201
duration_sib_wakinghours_atleast15min	-0.858637	3.06422e-14	-0.0565707	0.90207	0.162745	0.295065
SriFractionValid	-0.415032	0.0599065	-0.240952	0.593703	-0.396233	0.175658
dur_spt_sleep_min	0.877889	7.77156e-14	-0.0979977	0.824915	-0.0833793	0.589765
dur_spt_wake_IN_min	0.667038	1.10676e-09	-0.127711	0.768006	0.202411	0.1873
dur_spt_wake_LIG_min	0.813862	5.50449e-13	-0.13919	0.754438	-0.0708447	0.647472
dur_spt_wake_MOD_min	0.646839	6.76553e-09	-0.0892744	0.844365	-0.066119	0.665775
dur_spt_wake_VIG_min	-0.0189043	0.795328	-0.0622978	0.892283	0.854662	0.00103231
dur_day_IN_unbt_min	-0.48596	0.000200746	-0.180733	0.693651	0.337733	0.0623759
dur_day_LIG_unbt_min	-0.402114	0.00270492	-0.171983	0.707623	0.202709	0.293296
dur_day_MOD_unbt_min	-0.32015	0.0162244	-0.159794	0.727557	0.0717736	0.710021
dur_day_VIG_unbt_min	-0.0629696	0.646332	-0.0778908	0.865448	-0.163575	0.365163
dur_day_MVPA_bts_10_min	0.551652	0.000326137	-0.121871	0.79046	-0.503553	0.00954105
dur_day_MVPA_bts_5_10_min	0.0255618	0.848613	-0.0641504	0.88897	-0.177657	0.305211
dur_day_MVPA_bts_1_5_min	0.193387	0.143961	-0.0522345	0.909604	-0.221899	0.221288
dur_day_IN_bts_30_min	-0.495186	0.000236808	0.0679489	0.882271	-0.173206	0.341805
dur_day_IN_bts_20_30_min	-0.095286	0.372608	-0.067695	0.883143	0.229275	0.114227
dur_day_IN_bts_10_20_min	0.0677432	0.555244	-0.0693421	0.880096	-0.22861	0.135396
dur_day_LIG_bts_10_min	0.089987	0.508641	-0.0563963	0.902511	-0.308017	0.062937
dur_day_LIG_bts_5_10_min	0.0687635	0.561121	-0.0663087	0.885533	-0.060421	0.711397
dur_day_LIG_bts_1_5_min	-0.28422	0.0411058	-0.0968131	0.832905	0.159608	0.4184
dur_day_total_IN_min	-1.07939	0	0.0432722	0.922345	0.107788	0.522449
dur_day_total_LIG_min	-0.447445	0.00160634	-0.167492	0.713568	0.0174125	0.929926
dur_day_total_MOD_min	0.109715	0.453052	-0.0740937	0.871656	-0.273893	0.157169
dur_day_total_VIG_min	0.119431	0.333268	-0.0623599	0.892211	-0.115915	0.510593
dur_day_min	-1.29061	0	-0.154926	0.712416	0.219386	0.160195
dur_spt_min	1.29005	0	-0.154987	0.712312	-0.217222	0.164204
dur_day_spt_min	0.0299321	0.780315	-0.0674811	0.883392	-0.0280854	0.841566
N_atleast5minwakenight	1.3723	0	-0.173312	0.662548	-0.141434	0.390146
sleep_efficiency	-0.258119	0.0128665	-0.0876866	0.846292	-0.181109	0.226021
ACC_spt_sleep_mg	0.182908	0.140294	-0.0761747	0.868835	-0.317835	0.0585658
ACC_spt_wake_IN_mg	0.201245	0.0973575	-0.0720965	0.875896	-0.16881	0.290745
ACC_spt_wake_LIG_mg	0.205681	0.0605883	-0.0729775	0.873875	-0.126547	0.395681
ACC_spt_wake_MOD_mg	0.0921365	0.449492	-0.0557203	0.903302	-0.101892	0.524973
ACC_day_IN_unbt_mg	0.230381	0.0839093	-0.0576995	0.900235	-0.120651	0.492248
ACC_day_LIG_unbt_mg	0.0778094	0.564919	-0.0706937	0.877943	-0.138039	0.427359
ACC_day_MOD_unbt_mg	-0.0948791	0.586816	-0.0784611	0.864239	-0.247326	0.248357
ACC_day_VIG_unbt_mg	0.0663959	0.643319	-0.0871721	0.846952	0.0154728	0.929129
ACC_day_MVPA_bts_1_5_mg	-0.0305539	0.843406	-0.113702	0.803962	-0.212099	0.25048
ACC_day_IN_bts_30_mg	0.0727487	0.535509	-0.0703241	0.878315	0.0335895	0.837253
ACC_day_IN_bts_20_30_mg	-0.234469	0.0411455	-0.105106	0.818552	0.321252	0.0409555
ACC_day_IN_bts_10_20_mg	0.150762	0.178134	-0.114347	0.803155	-0.345401	0.0226828
ACC_day_LIG_bts_1_5_mg	-0.0144646	0.907693	-0.0828292	0.857346	-0.125484	0.423934
ACC_day_total_IN_mg	0.107091	0.400526	-0.0550706	0.904926	-0.0131475	0.940991
ACC_day_total_LIG_mg	0.0927905	0.490154	-0.0606985	0.895084	-0.0122213	0.944846
ACC_day_total_MOD_mg	0.458833	0.00371385	-0.0891743	0.844595	-0.754678	0.000166289
ACC_day_total_VIG_mg	0.113509	0.481716	-0.0968419	0.832215	-0.231172	0.228465
ACC_day_mg	0.343402	0.00600931	-0.0320768	0.944513	-0.234032	0.203445
ACC_spt_mg	0.504632	2.69013e-05	-0.079921	0.86199	-0.276505	0.0916712
ACC_spt_mg_median	0.0307687	0.790773	-0.0596423	0.896877	-0.141562	0.386019
ACC_spt_mg_stdev	0.533269	5.78612e-06	-0.0736144	0.872177	-0.0701735	0.658618
ACC_day_spt_mg	0.0657186	0.600253	-0.0771627	0.866415	-0.282505	0.123409
quantile_mostactive60min_mg	0.1019	0.315743	-0.0719566	0.875576	-0.255547	0.192402
quantile_mostactive30min_mg	0.132941	0.305506	-0.0707956	0.877552	-0.306515	0.0986104
L5VALUE	-0.0141389	0.905297	-0.0610942	0.894333	-0.140459	0.398197
M5VALUE	0.199634	0.0851875	-0.0618967	0.892892	-0.303538	0.0940135
M5_mean_peakLUX	0.406603	0.00100821	-0.0243221	0.95775	-0.0866921	0.617732
M5_max_peakLUX	0.110836	0.432095	-0.0513056	0.911161	0.0647049	0.72292
L5TIME_num	-0.153495	0.292188	-0.0926504	0.840148	0.488596	0.014999
M5TIME_num	-0.356782	0.00163881	-0.016278	0.971836	0.155424	0.318716
L10VALUE	-0.154144	0.233183	-0.0770821	0.867047	0.175442	0.318381
M10VALUE	0.236723	0.0470376	-0.060646	0.894974	-0.380755	0.0335566
M10_mean_peakLUX	0.434934	0.000785881	-0.0217863	0.962207	-0.209544	0.258706
M10_max_peakLUX	0.13468	0.385906	-0.0650878	0.887482	-0.102696	0.607363
L10TIME_num	-0.194157	0.15751	-0.0689288	0.88095	0.388281	0.0337392
M10TIME_num	-0.39085	0.00233008	-0.0112291	0.98055	0.289854	0.097664
Nbouts_day_MVPA_bts_10	0.578865	0.000112122	-0.127023	0.781229	-0.579392	0.00129562
Nbouts_day_MVPA_bts_5_10	-0.0291993	0.824721	-0.0597835	0.896484	-0.162082	0.339766
Nbouts_day_MVPA_bts_1_5	0.176428	0.18253	-0.0529073	0.908476	-0.212874	0.243035
Nbouts_day_IN_bts_30	-0.210363	0.0783347	-0.00882737	0.984628	-0.250614	0.11795
Nbouts_day_IN_bts_20_30	-0.150226	0.159173	-0.0681013	0.882468	0.320068	0.0273849
Nbouts_day_IN_bts_10_20	0.0225867	0.843203	-0.0707224	0.877679	-0.231002	0.12797
Nbouts_day_LIG_bts_10	0.141121	0.256357	-0.0572909	0.901136	-0.411761	0.00951577
Nbouts_day_LIG_bts_5_10	0.0717621	0.53843	-0.0667675	0.884751	-0.0635699	0.690086
Nbouts_day_LIG_bts_1_5	-0.335121	0.0149683	-0.101486	0.824829	0.193202	0.326023
Nblocks_spt_sleep	1.60751	0	-0.0776208	0.825507	-0.217665	0.190396
Nblocks_spt_wake_IN	1.03116	0	-0.155056	0.715602	-0.0820413	0.601482
Nblocks_spt_wake_LIG	0.899362	9.32587e-15	-0.143642	0.74297	-0.059193	0.705676
Nblocks_spt_wake_MOD	0.711575	1.3889e-09	-0.102075	0.821467	-0.0834812	0.59638
Nblocks_spt_wake_VIG	0.223148	0.0958085	-0.0874707	0.849211	0.161196	0.312198
Nblocks_day_IN_unbt	-0.469374	0.000369411	-0.179085	0.696269	0.360244	0.0550814
Nblocks_day_LIG_unbt	-0.42262	0.00153335	-0.178574	0.697077	0.247104	0.197655
Nblocks_day_MOD_unbt	-0.337228	0.0106009	-0.172899	0.70602	0.0485891	0.801844
Nblocks_day_VIG_unbt	-0.105288	0.414785	-0.081819	0.85874	-0.133444	0.45011
Nblocks_day_MVPA_bts_10	0.579911	0.000107032	-0.126851	0.78151	-0.580503	0.00125865
Nblocks_day_MVPA_bts_5_10	-0.028513	0.828501	-0.0597784	0.89649	-0.165555	0.329071
Nblocks_day_MVPA_bts_1_5	0.177144	0.180433	-0.0526083	0.908996	-0.210728	0.247443
Nblocks_day_IN_bts_30	-0.214135	0.073087	-0.00796206	0.986133	-0.25235	0.115407
Nblocks_day_IN_bts_20_30	-0.150763	0.15765	-0.068152	0.882384	0.320767	0.0270545
Nblocks_day_IN_bts_10_20	0.0228031	0.841668	-0.0707338	0.87766	-0.2305	0.128756
Nblocks_day_LIG_bts_10	0.141121	0.256357	-0.0572909	0.901136	-0.411761	0.00951577
Nblocks_day_LIG_bts_5_10	0.0717621	0.53843	-0.0667675	0.884751	-0.0635699	0.690086
Nblocks_day_LIG_bts_1_5	-0.335121	0.0149683	-0.101486	0.824829	0.193202	0.326023
Nblocks_day_total_IN	-0.663071	8.33893e-07	-0.236965	0.601522	0.228276	0.221506
Nblocks_day_total_LIG	-0.535008	9.55502e-05	-0.213899	0.638297	0.094707	0.622054
Nblocks_day_total_MOD	-0.255987	0.0625974	-0.145769	0.75005	-0.0917119	0.635518
Nblocks_day_total_VIG	0.0742664	0.579874	-0.075463	0.869443	-0.228375	0.21066
MVPA_cutpoint_accel	-0.21177	0.158669	-0.106636	0.815509	-0.310144	0.112868
VPA_cutpoint_accel	0.018353	0.874049	-0.0725665	0.87467	-0.163586	0.347211
light_PA_accel	-0.630155	4.64441e-06	-0.263056	0.563616	0.141128	0.472406
modvig_PA_accel	-0.0346479	0.805531	-0.0672931	0.883324	-0.35163	0.0616191
sedentary_accel	-1.01822	1.11022e-15	0.308259	0.502501	-0.728476	2.94499e-05
sleep_accel	2.25164	0	0.0681521	0.862214	0.248233	0.10575
weartime_accel	0.258278	0.0267677	-0.0253362	0.955591	0.126293	0.40333
bicycling_accel	-0.210618	0.0784568	-0.0737849	0.87242	0.0497467	0.75287
mixedPA_accel	-0.166202	0.160535	-0.118909	0.795444	-0.143194	0.422586
sit_stand_accel	-0.763403	2.02654e-09	0.19944	0.662118	-0.8085	3.61918e-06
vehicle_accel	-0.530126	6.61017e-06	-0.0763933	0.867922	0.185424	0.246118
walking_accel	-0.469895	0.000234252	-0.13206	0.773328	0.164117	0.355262
CoG_int	-0.107697	0.33575	-0.052601	0.908776	-0.376698	0.0132701
CoG_fit	-0.493046	0.00077648	0.0264471	0.954346	-0.0627782	0.745708
phiPrimMax	0.436681	7.59342e-05	-0.0807298	0.859727	-0.0192045	0.897539
phiPrimMin	-0.170255	0.250385	-0.0263839	0.954243	-0.156169	0.416459
phiSecMax	0.0960435	0.504735	-0.166511	0.729439	-0.351086	0.0720158
maxValue of fit	-0.242826	0.085974	-0.131192	0.774795	0.0759554	0.687955
minValue of fit	-0.0435975	0.724915	-0.0878963	0.848399	0.183377	0.269058
amp fit	-0.0160474	0.848072	-0.0780042	0.865157	-0.0749889	0.646905
alpha	-0.192715	0.103264	-0.0850782	0.851269	-0.28497	0.0673704
rho	0.192715	0.103264	-0.0850782	0.851269	0.28497	0.0673704
alpha_rho_ratio	-0.234167	0.0452261	-0.0818658	0.856727	-0.259659	0.0940795
harm ratio	0.010766	0.895891	-0.068096	0.881959	0.202882	0.239409
CS_mean	-0.476855	0.00110565	-0.194218	0.669218	-0.00125208	0.99493
M10 onset	-0.318264	0.0107254	-0.0128159	0.977796	-0.0701312	0.675912
M10 value	-0.144135	0.319663	-0.114164	0.803419	-0.044898	0.817581
L5 onset	-0.539691	0.017463	-0.0709074	0.877646	0.337983	0.18775
L5 value	0.313785	0.0289026	-0.0846732	0.851975	-0.10044	0.578903
relamp	-0.306028	0.0343636	-0.131583	0.769954	-0.0656176	0.718305
onofffanal height	-0.0828947	0.462707	-0.0683162	0.881855	0.0788046	0.607933
onoffanal height abs	-0.0072693	0.950838	-0.0746789	0.870935	-0.0390831	0.809747
onoffanal on	0.0692587	0.610473	-0.0721715	0.87528	-0.147167	0.401412
onoffanal MID	-0.0495734	0.653724	-0.073168	0.873446	0.0706061	0.641001
onoffanal end	-0.561725	0.000733649	-0.0684347	0.880881	0.231194	0.251024
onoffanal dur	-0.282705	0.0178306	-0.0717322	0.874948	0.035424	0.822542
IV	0.0486259	0.680287	-0.0680152	0.882539	0.102613	0.526743
Sleep percent	-0.773226	0.0180343	-0.238267	0.601254	0.13097	0.754918
sleepinPP	0.0154095	0.913957	-0.0735264	0.872907	0.0578324	0.76243
sleepinSP	0.235919	0.104847	-0.0484457	0.916801	0.0190789	0.920133
BATsinPP	-0.00308966	0.980736	-0.0696681	0.879472	0.0610635	0.724117
BATsInSP	0.244137	0.0387322	-0.0391988	0.931262	0.137812	0.384705
SleepinL	0.0375861	0.760267	-0.0689153	0.880818	0.0264152	0.876465
SleepInD	0.171251	0.175772	-0.0657046	0.88699	0.0578169	0.730843
BATsInL	0.0559676	0.634649	-0.0712906	0.87684	-0.103301	0.526827
BATsInD	0.180899	0.107247	-0.0474503	0.916771	0.199224	0.192946

## Sheet: dur_spt_sleep_min
Variable	Variable_Beta	Variable_P	ASD_Beta	ASD_P	Interaction_Beta	Interaction_P
day	-0.0430915	0.982031	2.46594	0.698121	-2.07318	0.424041
sleeponset	-27.2486	0	6.20983	0.292518	-11.9633	0.000680892
wakeup	-1.80418	0.493506	2.89074	0.652113	-2.33289	0.530576
SptDuration	25.5896	0	1.52351	0.757321	0.998788	0.729672
guider_onset	-26.8003	0	6.23829	0.290437	-12.2685	0.000511709
guider_wakeup	-1.97543	0.45542	2.88343	0.652795	-1.86068	0.616783
guider_SptDuration	25.158	0	1.42701	0.774163	1.02963	0.72364
fraction_night_invalid	-6.96752	0.00203934	3.08115	0.626929	4.38326	0.125191
SleepDurationInSpt	26.027	0	2.43846	0.5954	2.17669	0.451813
WASO	11.7417	1.23418e-07	1.40714	0.823724	1.03488	0.728591
duration_sib_wakinghours	0.937514	0.690202	2.50721	0.693508	-1.1417	0.718455
number_sib_sleepperiod	18.7779	1.02141e-14	2.65955	0.656225	-0.950938	0.764265
number_of_awakenings	18.7779	1.02141e-14	2.65955	0.656225	-0.950938	0.764265
number_sib_wakinghours	0.0424991	0.986677	2.62853	0.680392	-1.80925	0.58783
duration_sib_wakinghours_atleast15min	0.963654	0.650909	2.45013	0.699795	0.481749	0.869272
SriFractionValid	-4.27847	0.232277	-0.287116	0.96468	-5.45726	0.247178
Variable
dur_spt_wake_IN_min	-18.3695	0	3.39585	0.593174	16.2299	1.51785e-08
dur_spt_wake_LIG_min	22.6626	0	0.363024	0.954514	11.4903	3.82771e-05
dur_spt_wake_MOD_min	16.6326	4.44089e-16	1.80962	0.776625	10.8633	0.000104009
dur_spt_wake_VIG_min	2.85806	0.0374263	2.68939	0.671878	15.3083	0.00177166
dur_day_IN_unbt_min	-23.6318	0	-5.83628	0.346106	-3.56028	0.271406
dur_day_LIG_unbt_min	-19.9162	0	-5.60566	0.366247	-8.95131	0.00897172
dur_day_MOD_unbt_min	-14.4537	1.44782e-09	-3.73572	0.543895	-9.5962	0.00532409
dur_day_VIG_unbt_min	-3.00906	0.235844	1.91762	0.761461	-6.92954	0.0368093
dur_day_MVPA_bts_10_min	0.0985271	0.972163	2.35119	0.712188	-6.72431	0.0585563
dur_day_MVPA_bts_5_10_min	-7.22714	0.00342471	2.79616	0.658653	0.556337	0.861636
dur_day_MVPA_bts_1_5_min	-8.3889	0.000475832	0.192211	0.975354	-9.42345	0.00411974
dur_day_IN_bts_30_min	-30.6183	0	11.3834	0.0975848	-6.93535	0.0314755
dur_day_IN_bts_20_30_min	-3.9305	0.0504664	2.53784	0.688669	-1.88375	0.489888
dur_day_IN_bts_10_20_min	-7.01232	0.0010125	1.95014	0.754294	-8.97546	0.00158499
dur_day_LIG_bts_10_min	-3.88292	0.1266	2.92952	0.642318	-0.635561	0.837052
dur_day_LIG_bts_5_10_min	-2.51474	0.251909	2.26755	0.719789	-3.3499	0.267999
dur_day_LIG_bts_1_5_min	-11.2356	7.97924e-06	0.257742	0.967641	-5.23611	0.138948
dur_day_total_IN_min	-66.7599	0	13.4427	0.0426402	-8.85065	0.000198152
dur_day_total_LIG_min	-27.5523	0	-5.75591	0.354469	-10.6889	0.00196022
dur_day_total_MOD_min	-14.6632	2.49553e-08	-0.249339	0.968113	-7.52113	0.0299895
dur_day_total_VIG_min	-0.995466	0.65753	1.92489	0.762402	-6.60288	0.041529
dur_day_min	-87.8218	0	-1.35546	0.637829	0.768599	0.580005
dur_spt_min	87.8549	0	-1.41518	0.623035	-0.613048	0.65713
dur_day_spt_min	3.58274	0.0772512	2.5539	0.687487	-2.33359	0.379361
N_atleast5minwakenight	25.8973	0	0.616461	0.92519	10.1773	0.000660314
sleep_efficiency	40.9877	0	4.68138	0.436419	-3.01204	0.237252
ACC_spt_sleep_mg	4.68675	0.0305785	0.231283	0.970769	-1.35332	0.643982
ACC_spt_wake_IN_mg	9.96333	9.01717e-06	1.61183	0.800153	1.60615	0.587011
ACC_spt_wake_LIG_mg	7.70741	8.36248e-05	2.12717	0.739782	-2.44401	0.358729
ACC_spt_wake_MOD_mg	0.645747	0.757571	1.28409	0.841573	3.81374	0.165772
ACC_day_IN_unbt_mg	-1.92413	0.434262	2.28375	0.719456	1.43481	0.65728
ACC_day_LIG_unbt_mg	9.65702	0.000102104	2.37109	0.709647	-7.32142	0.0221004
ACC_day_MOD_unbt_mg	-3.12855	0.320247	2.4167	0.702808	-2.41534	0.530506
ACC_day_VIG_unbt_mg	-2.49257	0.350375	0.117645	0.985418	-2.46176	0.44593
ACC_day_MVPA_bts_1_5_mg	-1.66231	0.556855	0.798837	0.899817	-2.28789	0.497495
ACC_day_IN_bts_30_mg	0.968684	0.658557	2.47777	0.699452	6.25127	0.0397946
ACC_day_IN_bts_20_30_mg	-5.4956	0.00937054	3.32491	0.606171	2.13888	0.459846
ACC_day_IN_bts_10_20_mg	-5.71109	0.00608278	1.78858	0.778033	6.17925	0.0280677
ACC_day_LIG_bts_1_5_mg	7.04176	0.00244264	1.7549	0.78257	-5.34413	0.0677344
ACC_day_total_IN_mg	-4.2528	0.0704779	2.06761	0.744543	3.55432	0.275541
ACC_day_total_LIG_mg	11.8891	1.38886e-06	2.94155	0.643893	-8.33871	0.00999031
ACC_day_total_MOD_mg	-0.219031	0.938878	2.12955	0.736401	-7.42633	0.0403791
ACC_day_total_VIG_mg	-1.24639	0.676175	0.624218	0.922399	-4.81784	0.173373
ACC_day_mg	3.45135	0.131646	2.70428	0.670766	-4.02373	0.231313
ACC_spt_mg	4.94292	0.0270644	1.99162	0.75698	3.89393	0.200065
ACC_spt_mg_median	0.0287403	0.989403	2.83974	0.655407	-3.89352	0.197586
ACC_spt_mg_stdev	13.4444	6.26472e-10	2.30952	0.72485	4.18043	0.154193
ACC_day_spt_mg	-13.6259	1.56023e-09	-1.67576	0.787983	-13.9728	2.17198e-05
quantile_mostactive60min_mg	-4.03039	0.0302185	-0.570162	0.927368	-20.5927	8.32173e-09
quantile_mostactive30min_mg	-4.36809	0.0629447	1.30512	0.837533	-6.53788	0.0529654
L5VALUE	-25.922	0	2.55974	0.672899	-3.78735	0.200623
M5VALUE	-2.12481	0.316656	1.46982	0.81683	-8.27189	0.0127622
M5_mean_peakLUX	6.48846	0.00442323	3.54	0.577372	-0.2679	0.933207
M5_max_peakLUX	7.27706	0.00465692	3.16779	0.617681	-4.51748	0.175334
L5TIME_num	12.654	1.136e-06	1.76363	0.785135	-7.3352	0.0423141
M5TIME_num	6.81795	0.00122213	1.44998	0.821109	-1.41046	0.627749
L10VALUE	-37.9773	0	-0.84237	0.893666	-9.46272	0.00150367
M10VALUE	-3.50687	0.108518	0.950234	0.880427	-8.71059	0.00786235
M10_mean_peakLUX	3.09211	0.191842	3.13992	0.621773	0.505056	0.881406
M10_max_peakLUX	3.74254	0.179365	2.70065	0.671186	-3.41375	0.342516
L10TIME_num	7.3879	0.0027722	1.81788	0.776347	-7.19768	0.0310867
M10TIME_num	14.2221	1.16743e-09	-0.137187	0.983258	0.0847679	0.978872
Nbouts_day_MVPA_bts_10	-1.31761	0.634168	2.60583	0.680913	-5.03971	0.130384
Nbouts_day_MVPA_bts_5_10	-6.87085	0.00485065	2.77704	0.660956	0.146977	0.962645
Nbouts_day_MVPA_bts_1_5	-7.07393	0.00320327	0.135136	0.982702	-10.4531	0.00154484
Nbouts_day_IN_bts_30	-16.3824	7.9714e-14	6.51107	0.29573	-6.32283	0.0311176
Nbouts_day_IN_bts_20_30	-4.06885	0.0425747	2.57669	0.684179	-1.88181	0.490207
Nbouts_day_IN_bts_10_20	-7.65703	0.000312302	2.10892	0.735263	-8.14208	0.00387975
Nbouts_day_LIG_bts_10	-0.728338	0.754403	2.81561	0.65579	-4.62889	0.118837
Nbouts_day_LIG_bts_5_10	-3.05814	0.158665	2.28585	0.717654	-2.61166	0.378066
Nbouts_day_LIG_bts_1_5	-10.2314	4.1073e-05	0.416475	0.94764	-6.19941	0.0791807
Nblocks_spt_sleep	72.23	0	2.63533	0.683285	3.81589	0.103341
Nblocks_spt_wake_IN	32.1681	0	-0.218493	0.973191	9.54233	0.000539944
Nblocks_spt_wake_LIG	25.6537	0	0.240748	0.970378	10.3904	0.000214539
Nblocks_spt_wake_MOD	21.5415	0	1.44195	0.823367	9.35113	0.00103698
Nblocks_spt_wake_VIG	9.9844	7.39106e-05	1.94745	0.759397	-1.92018	0.521621
Nblocks_day_IN_unbt	-21.0826	0	-5.60717	0.364158	-5.42233	0.105477
Nblocks_day_LIG_unbt	-20.3944	0	-6.01972	0.329611	-8.57028	0.0118378
Nblocks_day_MOD_unbt	-14.7703	4.1659e-10	-4.22765	0.49085	-10.4651	0.00241797
Nblocks_day_VIG_unbt	-2.45248	0.305975	1.78866	0.776645	-7.89078	0.0151873
Nblocks_day_MVPA_bts_10	-1.28565	0.642048	2.59976	0.681596	-5.0701	0.127836
Nblocks_day_MVPA_bts_5_10	-6.85755	0.00486274	2.76824	0.661943	0.113929	0.971014
Nblocks_day_MVPA_bts_1_5	-7.06642	0.00321838	0.134016	0.98285	-10.3702	0.0016732
Nblocks_day_IN_bts_30	-16.3798	7.99361e-14	6.51379	0.295536	-6.3442	0.0305511
Nblocks_day_IN_bts_20_30	-4.06475	0.042764	2.57646	0.684206	-1.88537	0.489401
Nblocks_day_IN_bts_10_20	-7.6884	0.000293589	2.10657	0.735552	-8.11969	0.00397419
Nblocks_day_LIG_bts_10	-0.728338	0.754403	2.81561	0.65579	-4.62889	0.118837
Nblocks_day_LIG_bts_5_10	-3.05814	0.158665	2.28585	0.717654	-2.61166	0.378066
Nblocks_day_LIG_bts_1_5	-10.2314	4.1073e-05	0.416475	0.94764	-6.19941	0.0791807
Nblocks_day_total_IN	-35.8439	0	-9.37607	0.117944	-9.17801	0.0041005
Nblocks_day_total_LIG	-31.464	0	-9.0226	0.138206	-12.6704	0.000130173
Nblocks_day_total_MOD	-17.0736	2.77867e-12	-4.34498	0.476488	-12.6531	0.000218341
Nblocks_day_total_VIG	-1.11323	0.648733	1.71597	0.786176	-9.03439	0.00663131
MVPA_cutpoint_accel	0.178881	0.947778	2.05346	0.744972	-4.8075	0.175578
VPA_cutpoint_accel	1.52073	0.471834	2.32641	0.714736	-5.79697	0.0714389
light_PA_accel	0.1952	0.93808	2.32639	0.715005	-1.74171	0.625427
modvig_PA_accel	-1.40938	0.584966	2.45888	0.699058	-3.0113	0.38086
sedentary_accel	-5.0439	0.0363163	3.52674	0.577163	3.48717	0.289813
sleep_accel	7.37159	0.00244855	2.87851	0.631799	-0.286993	0.926805
weartime_accel	-0.867212	0.692469	2.85785	0.652882	5.84603	0.0393913
bicycling_accel	-0.443025	0.841448	2.4743	0.696747	-0.628288	0.830832
mixedPA_accel	5.63173	0.0101981	3.31577	0.603028	-5.90119	0.0721356
sit_stand_accel	-1.8374	0.44454	3.14381	0.619131	-1.51466	0.643851
vehicle_accel	-2.7045	0.218831	2.3764	0.709023	4.0871	0.170571
walking_accel	-4.17522	0.0756289	2.01095	0.750945	2.41749	0.458355
CoG_int	6.8865	0.00023281	-0.928534	0.885411	2.65027	0.297615
CoG_fit	14.6948	1.22796e-09	-1.79248	0.786924	-9.5565	0.00276424
phiPrimMax	5.46691	0.00309768	-0.603899	0.923382	6.89423	0.00577254
phiPrimMin	13.4102	3.74857e-08	-2.03452	0.757579	-5.47061	0.083551
phiSecMax	4.03405	0.0678318	-4.73421	0.460025	-3.02205	0.313169
maxValue of fit	-12.8143	2.80829e-08	-4.85342	0.433302	-4.22023	0.171357
minValue of fit	-31.0582	0	6.73464	0.207612	-6.54931	0.0102301
amp fit	-3.73007	0.00810729	-0.907026	0.887235	1.3644	0.620123
alpha	-10.3648	1.20103e-07	-1.04445	0.867203	-6.29882	0.0146116
rho	10.3648	1.20103e-07	-1.04445	0.867203	6.29882	0.0146116
alpha_rho_ratio	-11.687	1.471e-09	-0.901105	0.885079	-5.92415	0.0208367
harm ratio	5.93337	1.41766e-05	-0.0871974	0.988864	18.1282	2.53686e-10
CS_mean	-35.865	0	-11.7873	0.0427821	-10.9467	0.000241331
M10 onset	8.86806	1.98832e-05	-1.34833	0.835498	-5.0922	0.0686065
M10 value	-11.3544	1.52505e-06	-4.56513	0.463098	-5.33241	0.0927565
L5 onset	-2.25771	0.529243	-0.275878	0.96531	-1.61787	0.693275
L5 value	-29.9321	0	1.20284	0.827919	-0.899656	0.750855
relamp	23.8131	0	3.49995	0.557269	-2.29314	0.434344
onofffanal height	3.36835	0.0747959	-1.00777	0.874016	3.07739	0.231402
onoffanal height abs	0.153584	0.937876	-0.418975	0.947733	2.7619	0.308334
onoffanal on	29.6402	0	-2.65586	0.683202	-1.95012	0.483465
onoffanal MID	-0.746951	0.68658	-0.547583	0.931763	1.72719	0.496354
onoffanal end	-16.1825	2.74077e-09	-0.486678	0.936866	5.22313	0.1142
onoffanal dur	-25.8967	0	-0.552524	0.922193	-5.05398	0.0428435
IV	-5.01526	0.0109676	-0.886298	0.889675	4.77417	0.0778491
Sleep percent	23.718	8.67888e-10	6.04906	0.264459	4.39239	0.375948
sleepinPP	27.5269	0	0.420687	0.948967	7.38529	0.0143757
sleepinSP	27.0177	0	1.64329	0.774978	4.33488	0.146907
BATsinPP	20.5193	0	1.68517	0.790231	6.51476	0.0191362
BATsInSP	14.886	1.88738e-14	0.784815	0.895865	3.3303	0.20156
SleepinL	6.15351	0.00228888	0.270718	0.965999	8.15514	0.00358732
SleepInD	36.2063	0	0.594662	0.907306	6.22128	0.0134187
BATsInL	8.06654	3.09334e-05	1.04108	0.869116	6.56095	0.0149925
BATsInD	19.7958	0	1.14975	0.84307	5.65289	0.0223656

## Sheet: N_atleast5minwakenight
Variable	Variable_Beta	Variable_P	ASD_Beta	ASD_P	Interaction_Beta	Interaction_P
day	0.0907158	0.0479919	0.118497	0.55714	-0.149365	0.0162598
sleeponset	-0.720643	0	0.246878	0.212841	-0.0540227	0.550991
wakeup	-0.00140086	0.983254	0.122316	0.545366	-0.0271817	0.772564
SptDuration	0.619414	0	0.0819503	0.662973	-0.132095	0.0637484
guider_onset	-0.724079	0	0.248904	0.208078	-0.0561287	0.536356
guider_wakeup	0.00599552	0.928737	0.121372	0.548499	-0.032094	0.732847
guider_SptDuration	0.636369	0	0.0781443	0.676627	-0.150988	0.0352802
fraction_night_invalid	-0.0296721	0.586137	0.132246	0.510457	-0.114424	0.097556
SleepDurationInSpt	0.350852	7.15626e-10	0.105489	0.598974	-0.00631234	0.931097
WASO	0.794146	0	0.0734146	0.645769	-0.152961	0.0296297
duration_sib_wakinghours	-0.121682	0.0349852	0.127608	0.528038	0.0334427	0.667295
number_sib_sleepperiod	0.663221	0	0.11119	0.517918	-0.076541	0.32161
number_of_awakenings	0.663221	0	0.11119	0.517918	-0.076541	0.32161
number_sib_wakinghours	-0.158168	0.0116747	0.137629	0.496782	0.00422832	0.95909
duration_sib_wakinghours_atleast15min	-0.0680826	0.188938	0.118698	0.556688	0.0614341	0.38844
SriFractionValid	-0.326794	0.000824823	0.0172921	0.930914	-0.205798	0.117835
dur_spt_sleep_min	0.607632	0	0.100804	0.616633	0.209187	0.00190509
dur_spt_wake_IN_min	1.06999	0	0.0695731	0.624963	0.304254	4.95128e-07
dur_spt_wake_LIG_min	1.07717	0	-0.00468171	0.978223	0.133424	0.0322336
dur_spt_wake_MOD_min	0.799712	0	0.0802439	0.668793	0.101461	0.119165
dur_spt_wake_VIG_min	0.0537751	0.102847	0.125042	0.534797	0.619528	1.43162e-07
dur_day_IN_unbt_min	-0.372986	2.36758e-10	-0.00815141	0.968179	0.0266303	0.744211
dur_day_LIG_unbt_min	-0.353128	5.05908e-09	-0.00718804	0.97207	-0.0198175	0.819581
dur_day_MOD_unbt_min	-0.26136	1.40471e-05	0.0283644	0.889352	-0.0210098	0.809517
dur_day_VIG_unbt_min	-0.0209875	0.735639	0.116298	0.564455	-0.093394	0.253641
dur_day_MVPA_bts_10_min	-0.0528255	0.447508	0.131068	0.514252	-0.0631204	0.473227
dur_day_MVPA_bts_5_10_min	-0.070128	0.247456	0.128792	0.523029	-0.0145421	0.852997
dur_day_MVPA_bts_1_5_min	-0.108872	0.0689506	0.0995154	0.622678	-0.0792376	0.334232
dur_day_IN_bts_30_min	-0.38849	1.18657e-10	0.246321	0.218664	-0.203109	0.0127535
dur_day_IN_bts_20_30_min	-0.0784318	0.105416	0.120511	0.549718	-0.0384443	0.558997
dur_day_IN_bts_10_20_min	-0.145892	0.00491893	0.107292	0.594785	-0.103887	0.133017
dur_day_LIG_bts_10_min	0.00722534	0.906793	0.130651	0.519013	-0.138948	0.0642305
dur_day_LIG_bts_5_10_min	-0.0695834	0.194569	0.116178	0.564961	0.0513058	0.488178
dur_day_LIG_bts_1_5_min	-0.225919	0.000330437	0.0814525	0.690628	-0.0396115	0.656872
dur_day_total_IN_min	-0.909812	0	0.257558	0.181872	-0.200187	0.00496973
dur_day_total_LIG_min	-0.465416	2.38254e-13	-0.00963929	0.963054	-0.134842	0.128608
dur_day_total_MOD_min	-0.248046	0.000168125	0.0962762	0.632368	-0.0438605	0.615185
dur_day_total_VIG_min	-0.0801089	0.151629	0.114844	0.568681	-0.0520459	0.514146
dur_day_min	-1.24859	0	0.0515184	0.770724	-0.0293551	0.632919
dur_spt_min	1.24373	0	0.0510939	0.772677	0.0370349	0.546683
dur_day_spt_min	-0.0517955	0.287251	0.120177	0.551799	0.0704945	0.268611
Variable
sleep_efficiency	-0.57864	0	0.101239	0.568869	-0.152216	0.0198495
ACC_spt_sleep_mg	0.0279959	0.618165	0.12172	0.548001	-0.0354371	0.641348
ACC_spt_wake_IN_mg	0.0691056	0.208974	0.12161	0.547858	-0.0823362	0.255391
ACC_spt_wake_LIG_mg	0.0992158	0.0458953	0.123922	0.538465	0.063503	0.347132
ACC_spt_wake_MOD_mg	0.0994326	0.072132	0.162783	0.4201	0.0429381	0.555043
ACC_day_IN_unbt_mg	0.0218368	0.717759	0.121041	0.549154	-0.0583143	0.463939
ACC_day_LIG_unbt_mg	0.0290285	0.635591	0.120661	0.550048	0.0192889	0.80661
ACC_day_MOD_unbt_mg	0.0315759	0.689558	0.115045	0.567561	-0.123159	0.204173
ACC_day_VIG_unbt_mg	-0.099717	0.123065	0.0932977	0.631594	0.083616	0.286443
ACC_day_MVPA_bts_1_5_mg	-0.108159	0.120191	0.10496	0.602661	0.0569516	0.493044
ACC_day_IN_bts_30_mg	0.0201046	0.705572	0.118409	0.55707	-0.00967852	0.896041
ACC_day_IN_bts_20_30_mg	-0.0159856	0.7569	0.091564	0.645435	-0.110874	0.116714
ACC_day_IN_bts_10_20_mg	0.0195032	0.698931	0.121725	0.541871	-0.0993118	0.145612
ACC_day_LIG_bts_1_5_mg	-0.00867844	0.877971	0.110762	0.584423	0.0223323	0.753476
ACC_day_total_IN_mg	0.0113177	0.84452	0.119033	0.555499	-0.0616986	0.442983
ACC_day_total_LIG_mg	-0.0003961	0.994812	0.123887	0.539127	0.0735672	0.357834
ACC_day_total_MOD_mg	0.0173053	0.809079	0.117861	0.557111	-0.143912	0.112993
ACC_day_total_VIG_mg	-0.107314	0.141043	0.102282	0.607605	0.0529429	0.541558
ACC_day_mg	0.0193926	0.73211	0.121408	0.548094	-0.0234944	0.778087
ACC_spt_mg	0.595544	0	0.0890187	0.653977	-0.0184657	0.798624
ACC_spt_mg_median	-0.0130359	0.804181	0.128993	0.522847	-0.0708569	0.337991
ACC_spt_mg_stdev	0.750061	0	0.106454	0.579416	0.082084	0.229645
ACC_day_spt_mg	-0.21227	0.000171681	0.0838704	0.676316	-0.157831	0.0559562
quantile_mostactive60min_mg	-0.0975654	0.0336895	0.0944696	0.638439	-0.184473	0.0373901
quantile_mostactive30min_mg	-0.0643993	0.272879	0.110219	0.584015	-0.0714376	0.395167
L5VALUE	-0.0123263	0.818921	0.123837	0.540403	-0.0606762	0.420419
M5VALUE	-0.0641829	0.221557	0.109985	0.585111	-0.108385	0.186494
M5_mean_peakLUX	0.0473112	0.398656	0.126692	0.530306	0.0353099	0.653993
M5_max_peakLUX	0.0389442	0.542242	0.122133	0.545119	-0.00918744	0.911524
L5TIME_num	0.195085	0.00287697	0.103517	0.611019	-0.109571	0.227168
M5TIME_num	-0.0114524	0.823555	0.113577	0.573528	0.105222	0.136839
L10VALUE	-0.400606	3.94129e-12	0.0947047	0.639852	-0.107118	0.172501
M10VALUE	-0.0825697	0.125872	0.104318	0.604636	-0.111409	0.169269
M10_mean_peakLUX	0.036334	0.535586	0.123934	0.539389	-0.0140948	0.86682
M10_max_peakLUX	0.00375867	0.957358	0.120794	0.549601	0.0229111	0.800032
L10TIME_num	0.0344667	0.57645	0.114453	0.571573	-0.0232262	0.778553
M10TIME_num	0.0972453	0.0929533	0.0877101	0.664576	0.105451	0.182766
Nbouts_day_MVPA_bts_10	-0.0634634	0.350077	0.130844	0.516243	-0.00422168	0.958772
Nbouts_day_MVPA_bts_5_10	-0.0624479	0.295811	0.128047	0.525541	-0.0170579	0.824529
Nbouts_day_MVPA_bts_1_5	-0.116954	0.0507683	0.0972033	0.630897	-0.0507562	0.538326
Nbouts_day_IN_bts_30	-0.186313	0.000519752	0.184054	0.355035	-0.275905	0.000127485
Nbouts_day_IN_bts_20_30	-0.0873386	0.0709757	0.120198	0.550666	-0.0373389	0.570211
Nbouts_day_IN_bts_10_20	-0.150023	0.0036707	0.110127	0.584654	-0.0638398	0.352173
Nbouts_day_LIG_bts_10	0.0137675	0.807104	0.129654	0.522669	-0.151124	0.0358213
Nbouts_day_LIG_bts_5_10	-0.0658532	0.213173	0.116998	0.562051	0.0662809	0.359094
Nbouts_day_LIG_bts_1_5	-0.226839	0.000271129	0.082124	0.688069	-0.0377134	0.671542
Nblocks_spt_sleep	1.35829	0	0.107805	0.456274	0.106732	0.103647
Nblocks_spt_wake_IN	1.43637	0	-0.0104626	0.940937	0.0823124	0.152724
Nblocks_spt_wake_LIG	1.24654	0	-0.0051161	0.974479	0.105132	0.0833295
Nblocks_spt_wake_MOD	1.01196	0	0.0492475	0.78738	0.0580517	0.371309
Nblocks_spt_wake_VIG	0.324594	7.74893e-08	0.0988145	0.622325	-0.050672	0.481066
Nblocks_day_IN_unbt	-0.348382	4.62385e-09	-0.00337241	0.986852	0.0266055	0.753356
Nblocks_day_LIG_unbt	-0.352795	4.3992e-09	-0.0118326	0.953979	-0.0109748	0.898934
Nblocks_day_MOD_unbt	-0.277757	3.15567e-06	0.0165601	0.935323	-0.0276523	0.751671
Nblocks_day_VIG_unbt	-0.00656444	0.910651	0.113731	0.573005	-0.114513	0.152405
Nblocks_day_MVPA_bts_10	-0.0625722	0.356354	0.130631	0.51694	-0.0039927	0.960981
Nblocks_day_MVPA_bts_5_10	-0.0619425	0.29896	0.127784	0.526407	-0.0155564	0.839614
Nblocks_day_MVPA_bts_1_5	-0.115062	0.0544511	0.0972893	0.630583	-0.0516258	0.53107
Nblocks_day_IN_bts_30	-0.186701	0.000505505	0.184065	0.354923	-0.274711	0.000136446
Nblocks_day_IN_bts_20_30	-0.0893178	0.0647816	0.120159	0.550778	-0.0357624	0.586605
Nblocks_day_IN_bts_10_20	-0.149546	0.00376864	0.110121	0.584679	-0.0647662	0.345169
Nblocks_day_LIG_bts_10	0.0137675	0.807104	0.129654	0.522669	-0.151124	0.0358213
Nblocks_day_LIG_bts_5_10	-0.0658532	0.213173	0.116998	0.562051	0.0662809	0.359094
Nblocks_day_LIG_bts_1_5	-0.226839	0.000271129	0.082124	0.688069	-0.0377134	0.671542
Nblocks_day_total_IN	-0.55953	0	-0.0702604	0.732765	-0.106839	0.19848
Nblocks_day_total_LIG	-0.521985	0	-0.0617908	0.76498	-0.125421	0.143371
Nblocks_day_total_MOD	-0.332342	7.97028e-08	0.0199171	0.922139	-0.0602264	0.489241
Nblocks_day_total_VIG	-0.0723358	0.233673	0.117288	0.560689	-0.0740028	0.370257
MVPA_cutpoint_accel	0.0192501	0.777491	0.119859	0.552562	-0.047813	0.589859
VPA_cutpoint_accel	-0.0520423	0.321197	0.118648	0.556644	0.0685578	0.384728
light_PA_accel	0.0698172	0.264118	0.135637	0.503465	-0.0786055	0.378414
modvig_PA_accel	-0.0688628	0.279793	0.129032	0.52224	0.0119429	0.888539
sedentary_accel	-0.0810321	0.17139	0.135644	0.502039	0.0576043	0.478386
sleep_accel	0.04252	0.474793	0.12457	0.533281	0.0759614	0.322688
weartime_accel	-0.0352188	0.505794	0.129758	0.518323	0.177355	0.00972813
bicycling_accel	-0.0498082	0.358695	0.121052	0.548944	0.0950952	0.184479
mixedPA_accel	0.00723392	0.892822	0.115012	0.568982	-0.0836138	0.301334
sit_stand_accel	-0.0543823	0.356389	0.129346	0.522113	0.0390727	0.62871
vehicle_accel	-0.0351162	0.511485	0.119177	0.555034	0.00616445	0.932425
walking_accel	0.0498317	0.390099	0.126683	0.530625	-0.00756625	0.925156
CoG_int	0.043513	0.393277	0.1464	0.47885	-0.0281862	0.684226
CoG_fit	0.120068	0.0723527	0.131781	0.525228	-0.0663937	0.451582
phiPrimMax	0.116242	0.0206582	0.147527	0.472935	0.0482257	0.477457
phiPrimMin	0.115662	0.0856804	0.135768	0.512027	-0.10256	0.240277
phiSecMax	0.0270623	0.662741	0.148949	0.473768	0.00196939	0.981328
maxValue of fit	-0.229117	0.000351097	0.0751703	0.714707	-0.0214344	0.80246
minValue of fit	0.0716749	0.202779	0.145986	0.480078	-0.102679	0.173016
amp fit	-0.0345061	0.364406	0.140098	0.496927	-0.0773945	0.297965
alpha	-0.302041	1.67517e-08	0.139449	0.492791	0.0423326	0.548115
rho	0.302041	1.67517e-08	0.139449	0.492791	-0.0423326	0.548115
alpha_rho_ratio	-0.301006	1.28804e-08	0.142525	0.482836	0.0360403	0.607557
harm ratio	0.0843609	0.0236192	0.154245	0.453512	0.237948	0.00232123
CS_mean	-0.453775	5.71099e-12	0.0108351	0.958101	-0.024355	0.783784
M10 onset	0.117212	0.0388038	0.129205	0.533099	-0.0221984	0.771113
M10 value	-0.230493	0.000448615	0.078893	0.701925	0.00369418	0.966597
L5 onset	-0.246231	0.0165492	0.143231	0.487616	0.235857	0.0424143
L5 value	0.578718	0	0.138602	0.471486	-0.187016	0.0208416
relamp	-0.641786	0	0.0552096	0.768598	0.124271	0.124055
onofffanal height	-0.0608364	0.235587	0.150689	0.465677	0.0745249	0.285655
onoffanal height abs	-0.0508997	0.342066	0.147778	0.474349	0.0679477	0.35696
onoffanal on	0.292879	1.82034e-06	0.118576	0.570708	0.0204999	0.795654
onoffanal MID	0.052175	0.298677	0.149298	0.470493	-0.0490944	0.475432
onoffanal end	-0.310879	3.75431e-05	0.14752	0.471172	0.150074	0.100468
onoffanal dur	-0.275293	3.0424e-07	0.150576	0.463604	-0.0813808	0.252738
IV	-0.10626	0.0475148	0.141409	0.493124	0.1138	0.12226
Sleep percent	-0.435137	0.00264521	0.0441966	0.824542	-0.0881701	0.635325
sleepinPP	0.174948	0.00676664	0.143715	0.488845	-0.0630063	0.467973
sleepinSP	-0.20001	0.00238648	0.137877	0.500886	0.132775	0.123869
BATsinPP	0.204256	0.000421036	0.152323	0.46203	-0.048209	0.538527
BATsInSP	0.173647	0.00120338	0.161027	0.433964	-0.0402416	0.57631
SleepinL	0.0506075	0.366113	0.152743	0.460409	0.0310021	0.688061
SleepInD	-0.0639231	0.266301	0.1486	0.47099	0.0464668	0.543122
BATsInL	0.102892	0.0544334	0.160081	0.439094	-0.012628	0.864719
BATsInD	0.212427	3.03676e-05	0.15629	0.447186	-0.0444678	0.521677

## Sheet: sleep_efficiency
Variable	Variable_Beta	Variable_P	ASD_Beta	ASD_P	Interaction_Beta	Interaction_P
day	-0.00415845	0.0584362	-0.00175807	0.784708	0.00404749	0.174235
sleeponset	0.0029835	0.314232	-0.00228346	0.724273	0.000184702	0.964122
wakeup	-0.00837631	0.00341239	-0.000197618	0.975196	-0.000117694	0.977197
SptDuration	-0.011506	1.6224e-05	-0.00127874	0.840676	0.00417973	0.220783
guider_onset	0.00303226	0.306074	-0.00233844	0.717849	0.000650285	0.874399
guider_wakeup	-0.0085376	0.00296505	-0.000160682	0.979823	9.95515e-05	0.980702
guider_SptDuration	-0.011907	9.67862e-06	-0.00120889	0.848851	0.00416662	0.224926
fraction_night_invalid	-0.00632323	0.0145074	-0.00127812	0.842533	0.00391957	0.231006
SleepDurationInSpt	-0.000576507	0.830579	-0.00177489	0.783105	-0.00047118	0.891362
WASO	-0.0270314	0	-8.75632e-05	0.986604	0.00592066	0.0741614
duration_sib_wakinghours	0.00150636	0.572921	-0.00182715	0.776757	-0.00099237	0.782264
number_sib_sleepperiod	-0.00948665	0.000640723	-0.00186586	0.76175	-0.00193048	0.594748
number_of_awakenings	-0.00948665	0.000640723	-0.00186586	0.76175	-0.00193048	0.594748
number_sib_wakinghours	0.0033227	0.248889	-0.00209869	0.744682	-0.00142715	0.705196
duration_sib_wakinghours_atleast15min	-9.20202e-05	0.969786	-0.00173398	0.787644	-0.000490439	0.883137
SriFractionValid	0.00732844	0.0231878	-0.00395615	0.497004	0.00313245	0.478123
dur_spt_sleep_min	0.0588397	0	-0.00464746	0.453631	-0.0215148	1.03784e-12
dur_spt_wake_IN_min	-0.104892	0	0.00262104	0.332623	0.00953906	4.38749e-11
dur_spt_wake_LIG_min	-0.0315572	0	0.000669219	0.910645	0.002615	0.415091
dur_spt_wake_MOD_min	-0.0258064	0	-0.00109933	0.859591	0.00205976	0.520536
dur_spt_wake_VIG_min	-0.00229352	0.145421	-0.00204579	0.750145	-0.023052	3.91744e-05
dur_day_IN_unbt_min	0.00467535	0.0868456	-0.000408665	0.949631	-0.00225154	0.549227
dur_day_LIG_unbt_min	0.00736579	0.00786653	0.000315667	0.961095	-0.00507247	0.198072
dur_day_MOD_unbt_min	0.00782584	0.00425004	0.000560919	0.930916	-0.00361736	0.357787
dur_day_VIG_unbt_min	0.000162659	0.955112	-0.00172463	0.788906	0.000596238	0.874291
dur_day_MVPA_bts_10_min	0.00399124	0.210658	-0.00230814	0.718936	-0.000743139	0.852853
dur_day_MVPA_bts_5_10_min	-0.000674755	0.809817	-0.00191145	0.766723	0.00485387	0.180612
dur_day_MVPA_bts_1_5_min	0.00403183	0.140424	-0.001243	0.846828	-0.00190404	0.610681
dur_day_IN_bts_30_min	-0.00883803	0.00166874	-0.000265285	0.967168	0.00766745	0.0425631
dur_day_IN_bts_20_30_min	0.00676865	0.00328575	-0.00174559	0.785267	-0.002504	0.423024
dur_day_IN_bts_10_20_min	0.00743036	0.00249748	-0.00133975	0.834839	-0.00281296	0.389784
dur_day_LIG_bts_10_min	-0.00519429	0.0735855	-0.00142584	0.82451	0.00320352	0.364137
dur_day_LIG_bts_5_10_min	0.000463734	0.852878	-0.00186079	0.770897	-0.00648205	0.0595129
dur_day_LIG_bts_1_5_min	0.00644808	0.0238887	-0.00106491	0.8688	-0.00835277	0.0365978
dur_day_total_IN_min	-0.00513012	0.0583374	-0.0015923	0.804137	0.00727384	0.0425119
dur_day_total_LIG_min	0.00833757	0.00436777	-1.5849e-06	0.999804	-0.00650297	0.106108
dur_day_total_MOD_min	0.00841676	0.00502008	-0.00102305	0.873158	-0.00341274	0.386621
dur_day_total_VIG_min	0.00142679	0.572959	-0.00154474	0.809871	0.00296652	0.419058
dur_day_min	0.00143188	0.589002	-0.00174653	0.785175	0.00303043	0.372892
dur_spt_min	-0.00140715	0.595084	-0.0017453	0.78533	-0.00298976	0.37917
dur_day_spt_min	0.000423817	0.855575	-0.0017777	0.782371	0.00108128	0.722817
N_atleast5minwakenight	-0.0383931	0	-7.60658e-05	0.987653	0.00286992	0.386288
Variable
ACC_spt_sleep_mg	-0.000779075	0.703281	-0.00595367	0.311963	0.00181605	0.511266
ACC_spt_wake_IN_mg	-0.00183491	0.474451	-0.00204308	0.750672	0.00615142	0.068899
ACC_spt_wake_LIG_mg	0.00773985	0.000106941	-0.00258234	0.682951	-0.00909546	0.000806336
ACC_spt_wake_MOD_mg	-0.00442928	0.0163961	-0.0053292	0.337475	0.00321842	0.185067
ACC_day_IN_unbt_mg	-0.00720335	0.00983903	-0.00238767	0.710606	0.00399675	0.275165
ACC_day_LIG_unbt_mg	0.00878225	0.00182607	-0.00179102	0.780453	-0.0062359	0.0855125
ACC_day_MOD_unbt_mg	-0.00505714	0.152588	-0.00160291	0.803588	0.00592997	0.169742
ACC_day_VIG_unbt_mg	0.00201717	0.512359	-0.00262622	0.680299	-0.00642227	0.0842029
ACC_day_MVPA_bts_1_5_mg	-0.00305679	0.343638	-0.00230851	0.721079	0.00519616	0.177187
ACC_day_IN_bts_30_mg	-0.0015785	0.528655	-0.00170887	0.790418	0.00686101	0.0476075
ACC_day_IN_bts_20_30_mg	-0.00338056	0.151764	-0.00205598	0.752832	0.00217686	0.49977
ACC_day_IN_bts_10_20_mg	-0.00831112	0.000414517	-0.00129893	0.840878	0.00918595	0.00383962
ACC_day_LIG_bts_1_5_mg	0.00558347	0.0347706	-0.0017653	0.783976	-0.00373786	0.261886
ACC_day_total_IN_mg	-0.00678839	0.0108902	-0.00261655	0.685696	0.00582791	0.11383
ACC_day_total_LIG_mg	0.0124939	7.38985e-06	-0.00114287	0.858932	-0.00781737	0.0327881
ACC_day_total_MOD_mg	-0.00152071	0.634867	-0.00158769	0.804488	0.00587054	0.148761
ACC_day_total_VIG_mg	0.0020432	0.552563	-0.00195586	0.762982	-0.0043155	0.289325
ACC_day_mg	0.00287679	0.265409	-0.00112916	0.860681	0.00194355	0.607783
ACC_spt_mg	-0.0302611	0	-0.000832099	0.894143	0.0046222	0.168622
ACC_spt_mg_median	-0.0104696	2.1309e-05	-0.000909026	0.88733	0.00283341	0.407563
ACC_spt_mg_stdev	-0.0163479	3.86451e-11	-0.00165712	0.790083	-0.00403552	0.22633
ACC_day_spt_mg	0.00228279	0.378643	-0.00127966	0.842299	0.00187895	0.618673
quantile_mostactive60min_mg	0.00323159	0.127959	-0.00115509	0.857332	0.00181079	0.656449
quantile_mostactive30min_mg	0.00144469	0.584736	-0.00141241	0.825642	0.00343219	0.367973
L5VALUE	-0.0126513	3.75052e-07	-0.00210571	0.742557	0.000880755	0.79962
M5VALUE	0.00255416	0.287304	-0.0013632	0.831908	0.00248612	0.508386
M5_mean_peakLUX	0.00020836	0.935679	-0.00184725	0.774527	-0.00145259	0.688365
M5_max_peakLUX	0.00185513	0.522716	-0.00165478	0.797562	-0.00155036	0.680727
L5TIME_num	-0.00216937	0.443252	-0.00128134	0.84193	-0.000293416	0.941878
M5TIME_num	-0.000560674	0.815207	-0.00180239	0.779839	0.00174034	0.600379
L10VALUE	0.00129534	0.629782	-0.00167141	0.794941	-0.00165054	0.651553
M10VALUE	0.00216188	0.382943	-0.00125893	0.84476	0.0027873	0.452665
M10_mean_peakLUX	0.000420964	0.87446	-0.00180651	0.779579	-0.00137139	0.718895
M10_max_peakLUX	0.00261741	0.401539	-0.00176188	0.784853	-0.00432329	0.283465
L10TIME_num	0.000579393	0.830871	-0.00167237	0.795622	-0.00208919	0.576873
M10TIME_num	-0.00287332	0.273842	-0.00170188	0.791957	0.00639838	0.078621
Nbouts_day_MVPA_bts_10	0.00396517	0.206018	-0.00228241	0.722575	-0.00206401	0.585022
Nbouts_day_MVPA_bts_5_10	-0.00087327	0.753039	-0.00188566	0.769775	0.0047425	0.184096
Nbouts_day_MVPA_bts_1_5	0.00548557	0.0444572	-0.00105273	0.870009	-0.00379496	0.312008
Nbouts_day_IN_bts_30	-0.000950721	0.709644	-0.00187808	0.770292	0.00374614	0.272185
Nbouts_day_IN_bts_20_30	0.00582788	0.0112708	-0.00174393	0.78561	-0.00148598	0.634458
Nbouts_day_IN_bts_10_20	0.00585846	0.0168356	-0.00150704	0.814631	-0.0030429	0.349217
Nbouts_day_LIG_bts_10	-0.00166889	0.530938	-0.00150751	0.814257	-0.00139753	0.680232
Nbouts_day_LIG_bts_5_10	-0.00164756	0.505732	-0.00193426	0.762641	-0.00417369	0.216475
Nbouts_day_LIG_bts_1_5	0.00746093	0.00841123	-0.000867279	0.893058	-0.00840307	0.035103
Nblocks_spt_sleep	0.0159128	6.91191e-09	-0.00218466	0.745555	-0.00814925	0.0235972
Nblocks_spt_wake_IN	-0.0344032	0	0.000473038	0.932183	0.00266114	0.411008
Nblocks_spt_wake_LIG	-0.0345413	0	0.000538794	0.92542	0.00310937	0.334865
Nblocks_spt_wake_MOD	-0.0285553	0	-0.000750156	0.90259	0.00208367	0.524362
Nblocks_spt_wake_VIG	-0.011567	6.21953e-05	-0.00113049	0.859606	0.00183505	0.593069
Nblocks_day_IN_unbt	0.00563103	0.0397316	-0.000228293	0.971855	-0.00426188	0.269911
Nblocks_day_LIG_unbt	0.00702982	0.0108152	0.000296853	0.963417	-0.00465604	0.235389
Nblocks_day_MOD_unbt	0.0082179	0.00243991	0.000804553	0.90113	-0.00379176	0.336474
Nblocks_day_VIG_unbt	0.000655918	0.810289	-0.00175624	0.785165	-0.000498524	0.892559
Nblocks_day_MVPA_bts_10	0.00395972	0.206149	-0.00227641	0.723283	-0.00212534	0.573678
Nblocks_day_MVPA_bts_5_10	-0.000898484	0.745743	-0.00188397	0.769986	0.0047885	0.1795
Nblocks_day_MVPA_bts_1_5	0.0053197	0.0511639	-0.00105481	0.869759	-0.00344255	0.358797
Nblocks_day_IN_bts_30	-0.000955484	0.708229	-0.0018788	0.770198	0.00376979	0.269169
Nblocks_day_IN_bts_20_30	0.0058624	0.0107878	-0.00174302	0.78571	-0.0015068	0.629723
Nblocks_day_IN_bts_10_20	0.00584076	0.0171348	-0.00150765	0.814559	-0.00302452	0.352086
Nblocks_day_LIG_bts_10	-0.00166889	0.530938	-0.00150751	0.814257	-0.00139753	0.680232
Nblocks_day_LIG_bts_5_10	-0.00164756	0.505732	-0.00193426	0.762641	-0.00417369	0.216475
Nblocks_day_LIG_bts_1_5	0.00746093	0.00841123	-0.000867279	0.893058	-0.00840307	0.035103
Nblocks_day_total_IN	0.00792332	0.00466287	0.00043883	0.945993	-0.00351423	0.361458
Nblocks_day_total_LIG	0.00959905	0.00071797	0.000899987	0.8894	-0.00498982	0.204379
Nblocks_day_total_MOD	0.0101269	0.000318248	0.000787991	0.902859	-0.00433241	0.270489
Nblocks_day_total_VIG	0.00195504	0.479173	-0.00157328	0.806872	0.00261177	0.487777
MVPA_cutpoint_accel	0.00280051	0.361473	-0.00166378	0.795718	-0.0020625	0.604908
VPA_cutpoint_accel	0.00245897	0.302912	-0.00188972	0.769479	-0.00610601	0.0944702
light_PA_accel	0.00419869	0.137571	-0.000577094	0.928861	-0.00306024	0.444848
modvig_PA_accel	0.00246969	0.395577	-0.00197968	0.758428	-0.00297053	0.442705
sedentary_accel	-0.00361271	0.185271	-0.00176752	0.783767	0.00955221	0.0103128
sleep_accel	-0.000711516	0.797922	-0.00197119	0.759236	-0.00469221	0.188179
weartime_accel	-0.000386567	0.877648	-0.00153872	0.810965	0.00405253	0.212218
bicycling_accel	0.00193187	0.442389	-0.00174428	0.786154	-0.00329753	0.325021
mixedPA_accel	0.00538356	0.0304051	-0.000557866	0.930773	-0.00272597	0.462136
sit_stand_accel	-0.00213069	0.434264	-0.00183337	0.775743	0.00667964	0.0715584
vehicle_accel	-0.000791992	0.751847	-0.00179135	0.78104	0.00176536	0.603131
walking_accel	-0.000470465	0.859704	-0.00177074	0.783684	0.0011086	0.763526
CoG_int	-0.000904038	0.559125	-0.00563259	0.319131	0.00189294	0.368535
CoG_fit	-0.0026815	0.181609	-0.00519341	0.358239	-0.000664283	0.802303
phiPrimMax	-7.03927e-05	0.963287	-0.00562284	0.320342	9.78927e-05	0.962231
phiPrimMin	-0.00393731	0.051953	-0.00537131	0.342015	0.00292803	0.265734
phiSecMax	0.000601739	0.763164	-0.00722489	0.21396	-0.00156295	0.564267
maxValue of fit	0.00361456	0.0624234	-0.00456773	0.419682	-0.000279488	0.914136
minValue of fit	-0.0116279	5.33551e-12	-0.0030588	0.566233	-0.000285162	0.899433
amp fit	0.000142457	0.901994	-0.00536394	0.342058	0.00435843	0.0539286
alpha	0.00578472	0.000395976	-0.00550982	0.325457	-0.000958671	0.655645
rho	-0.00578472	0.000395976	-0.00550982	0.325457	0.000958671	0.655645
alpha_rho_ratio	0.00532937	0.000966708	-0.00557747	0.319339	-0.000393094	0.854337
harm ratio	-0.000753797	0.50674	-0.0057511	0.309224	-0.00579105	0.0149769
CS_mean	0.00298896	0.136864	-0.00497491	0.380789	-0.0014953	0.580299
M10 onset	-0.00273655	0.110977	-0.00532243	0.346115	0.000581442	0.801357
M10 value	0.00249263	0.209091	-0.00480274	0.396487	0.000522146	0.844616
L5 onset	0.00383488	0.206135	-0.00531999	0.347551	-0.00584136	0.090501
L5 value	-0.023396	0	-0.00481744	0.317426	0.00132806	0.576169
relamp	0.0230098	0	-0.0020657	0.666318	-0.000963568	0.687043
onofffanal height	0.00361615	0.0202403	-0.00575815	0.308582	-0.00351065	0.0975792
onoffanal height abs	0.00245318	0.130944	-0.00548947	0.331499	-0.00167611	0.453488
onoffanal on	-0.00278507	0.135781	-0.00553481	0.327713	0.00206391	0.391763
onoffanal MID	-0.00146891	0.334578	-0.0055203	0.328913	-0.00171316	0.411765
onoffanal end	0.0032289	0.156113	-0.00539465	0.340389	-0.00458627	0.0969909
onoffanal dur	0.000153728	0.925636	-0.00558625	0.323399	-0.00192979	0.376119
IV	-2.10885e-05	0.989657	-0.00562254	0.320387	0.000232883	0.916946
Sleep percent	0.0171445	5.82305e-06	-0.00179107	0.727854	0.00330967	0.497216
sleepinPP	0.000408244	0.833184	-0.00560514	0.320277	0.00257988	0.323468
sleepinSP	0.0149422	1.64313e-14	-0.00533302	0.321417	-0.00150449	0.55649
BATsinPP	0.00122297	0.48496	-0.00548285	0.332132	0.000778604	0.74296
BATsInSP	0.00207144	0.20277	-0.00538902	0.339277	0.00290704	0.183515
SleepinL	-0.00116171	0.491889	-0.00570695	0.313875	0.00164456	0.481522
SleepInD	0.0125527	2.55795e-13	-0.00530468	0.317405	0.000408279	0.857893
BATsInL	-0.000690073	0.669889	-0.00567751	0.316008	0.000821916	0.714563
BATsInD	0.00250065	0.106526	-0.0052907	0.346755	0.00288959	0.171038

## Sheet: sleep_accel
Variable	Variable_Beta	Variable_P	ASD_Beta	ASD_P	Interaction_Beta	Interaction_P
day	0.0491594	0.145089	-0.101125	0.47531	-0.100624	0.0277313
sleeponset	-0.0873574	0.0782775	-0.065355	0.636466	-0.299387	8.74779e-06
wakeup	0.939774	0	-0.206135	0.154691	0.380558	4.2646e-10
SptDuration	0.863373	0	-0.132271	0.193157	0.133205	0.0034185
guider_onset	-0.0673027	0.174873	-0.06536	0.636209	-0.31079	4.15992e-06
guider_wakeup	0.944275	0	-0.20776	0.150961	0.363915	2.3856e-09
guider_SptDuration	0.866256	0	-0.135468	0.180311	0.133305	0.0036372
fraction_night_invalid	-0.155304	0.000102648	-0.0835824	0.554207	0.0582788	0.249885
SleepDurationInSpt	0.928535	0	-0.102779	0.316497	0.0997193	0.0272594
WASO	0.233896	2.14321e-09	-0.129232	0.338831	0.217564	3.50413e-05
duration_sib_wakinghours	0.0838724	0.0471192	-0.0967821	0.497193	-0.145644	0.010579
number_sib_sleepperiod	0.745599	0	-0.0869949	0.466152	0.156628	0.00284963
number_of_awakenings	0.745599	0	-0.0869949	0.466152	0.156628	0.00284963
number_sib_wakinghours	0.068684	0.134249	-0.0924196	0.521423	-0.227464	0.000161454
duration_sib_wakinghours_atleast15min	0.0634251	0.095094	-0.0998935	0.47926	-0.0387268	0.458561
SriFractionValid	-0.662647	0	-0.205023	0.167912	0.152855	0.107875
dur_spt_sleep_min	0.087856	0.026325	-0.102942	0.456109	-0.00772885	0.881949
dur_spt_wake_IN_min	0.0369259	0.314766	-0.10741	0.442282	0.110494	0.0318607
dur_spt_wake_LIG_min	0.0392619	0.300606	-0.105847	0.450487	0.0651574	0.210479
dur_spt_wake_MOD_min	0.0358133	0.338197	-0.101673	0.471132	0.0409734	0.424166
dur_spt_wake_VIG_min	-0.0156952	0.51881	-0.100156	0.479584	0.0649197	0.455056
dur_day_IN_unbt_min	-0.0990741	0.0223975	-0.122726	0.384352	0.0739964	0.218239
dur_day_LIG_unbt_min	-0.101531	0.0222571	-0.125709	0.372375	0.0652083	0.306797
dur_day_MOD_unbt_min	-0.0876484	0.0466743	-0.126146	0.368297	0.0174255	0.784746
dur_day_VIG_unbt_min	0.0195299	0.668481	-0.102866	0.466445	-0.0647633	0.27996
dur_day_MVPA_bts_10_min	0.0995606	0.0506931	-0.110213	0.435497	-0.149799	0.0200265
dur_day_MVPA_bts_5_10_min	-0.0433674	0.329136	-0.0978637	0.487303	-0.0338127	0.556422
dur_day_MVPA_bts_1_5_min	-0.0365299	0.404607	-0.10765	0.444277	-0.0184363	0.758877
dur_day_IN_bts_30_min	0.0228493	0.610385	-0.0961174	0.498928	-0.075485	0.213077
dur_day_IN_bts_20_30_min	0.00601171	0.866014	-0.100255	0.479263	0.00552748	0.909061
dur_day_IN_bts_10_20_min	0.00102292	0.978659	-0.101601	0.470874	-0.0614615	0.227931
dur_day_LIG_bts_10_min	-0.0139883	0.757637	-0.09878	0.485349	-0.00240136	0.965263
dur_day_LIG_bts_5_10_min	-0.0171922	0.661888	-0.0990252	0.48426	0.0664097	0.220859
dur_day_LIG_bts_1_5_min	-0.132178	0.00407732	-0.109665	0.44056	0.191359	0.00330395
dur_day_total_IN_min	-0.0368046	0.390044	-0.0894157	0.524324	-0.0616106	0.277932
dur_day_total_LIG_min	-0.135427	0.00394981	-0.125293	0.372929	0.0992586	0.129474
dur_day_total_MOD_min	-0.0532564	0.270776	-0.109191	0.434451	-0.0342933	0.591849
dur_day_total_VIG_min	0.101847	0.0125779	-0.100834	0.476728	-0.173262	0.00300404
dur_day_min	-0.107937	0.00893454	-0.106642	0.431688	-0.0273213	0.606757
dur_spt_min	0.111358	0.00693242	-0.106922	0.4305	0.0224799	0.671824
dur_day_spt_min	0.0672696	0.0601146	-0.099877	0.480207	-0.0997267	0.0332729
N_atleast5minwakenight	0.0280928	0.506678	-0.103962	0.457727	0.0681858	0.223916
sleep_efficiency	-0.00166212	0.961695	-0.103991	0.46253	-0.0940261	0.0593522
ACC_spt_sleep_mg	0.0427787	0.299476	-0.0998322	0.482207	-0.071965	0.197312
ACC_spt_wake_IN_mg	-0.0110031	0.7852	-0.0998691	0.480657	0.00751388	0.887583
ACC_spt_wake_LIG_mg	0.04018	0.272187	-0.101322	0.47477	-0.0186707	0.707386
ACC_spt_wake_MOD_mg	-0.0338475	0.40422	-0.0989021	0.486916	-0.0315764	0.554182
ACC_day_IN_unbt_mg	0.0203333	0.64579	-0.0981983	0.487474	0.0516027	0.37589
ACC_day_LIG_unbt_mg	-0.00379406	0.932545	-0.102827	0.466282	-0.0723811	0.209476
ACC_day_MOD_unbt_mg	-0.0593649	0.303428	-0.0999378	0.479389	0.0357201	0.613644
ACC_day_VIG_unbt_mg	0.0121487	0.800126	-0.101106	0.483214	-0.00172237	0.976388
ACC_day_MVPA_bts_1_5_mg	0.027962	0.583441	-0.11024	0.438911	-0.0705243	0.246346
ACC_day_IN_bts_30_mg	-0.0710673	0.0696752	-0.0969592	0.490765	0.0256621	0.637833
ACC_day_IN_bts_20_30_mg	0.0198637	0.602752	-0.127354	0.376174	0.00885867	0.865352
ACC_day_IN_bts_10_20_mg	0.00403107	0.913627	-0.116307	0.4159	-0.0407668	0.417663
ACC_day_LIG_bts_1_5_mg	0.0568167	0.171025	-0.107937	0.446694	-0.123174	0.0183377
ACC_day_total_IN_mg	-0.100888	0.01697	-0.110456	0.433312	0.0866085	0.141092
ACC_day_total_LIG_mg	0.0353908	0.427216	-0.103885	0.462349	-0.0823221	0.159847
ACC_day_total_MOD_mg	-0.0149566	0.77492	-0.102504	0.466017	-0.0552619	0.404591
ACC_day_total_VIG_mg	0.0784731	0.142478	-0.0984404	0.488666	-0.0709251	0.264904
ACC_day_mg	0.052707	0.203254	-0.10351	0.463379	-0.118323	0.0522473
ACC_spt_mg	0.0274007	0.4939	-0.102134	0.471031	0.00760428	0.889203
ACC_spt_mg_median	0.0477061	0.216226	-0.0986353	0.486369	-0.0764997	0.158362
ACC_spt_mg_stdev	-0.00142184	0.971118	-0.100702	0.477248	0.0467318	0.378132
ACC_day_spt_mg	0.029341	0.479891	-0.106953	0.445359	-0.127001	0.0363963
quantile_mostactive60min_mg	0.0666588	0.0477991	-0.106916	0.446823	-0.183229	0.00479066
quantile_mostactive30min_mg	0.0702877	0.101148	-0.103465	0.463897	-0.150795	0.0140744
L5VALUE	-0.0648451	0.100372	-0.100725	0.473328	-0.00538857	0.922206
M5VALUE	0.0901471	0.0189191	-0.102254	0.469265	-0.17898	0.00288011
M5_mean_peakLUX	0.14919	0.000275814	-0.080627	0.569912	-0.026834	0.641326
M5_max_peakLUX	0.0173099	0.710961	-0.0958678	0.498221	0.0275074	0.649087
L5TIME_num	0.0750754	0.117351	-0.118112	0.399985	0.0693567	0.294892
M5TIME_num	-0.0793607	0.0352613	-0.0850937	0.54844	-0.00745579	0.885738
L10VALUE	-0.106943	0.0124823	-0.107096	0.443021	0.0450453	0.439056
M10VALUE	0.0739399	0.0613296	-0.103187	0.464182	-0.160257	0.00694879
M10_mean_peakLUX	0.147721	0.000577373	-0.0822763	0.563013	-0.077311	0.208291
M10_max_peakLUX	-0.011974	0.815183	-0.099921	0.480361	0.0352301	0.593282
L10TIME_num	-0.0067236	0.882055	-0.116553	0.410305	0.13293	0.0280796
M10TIME_num	-0.0531727	0.211576	-0.100851	0.477378	0.102688	0.0771088
Nbouts_day_MVPA_bts_10	0.047805	0.337265	-0.104775	0.45801	-0.102047	0.0883759
Nbouts_day_MVPA_bts_5_10	-0.0312686	0.475147	-0.0983426	0.485149	-0.0524369	0.352306
Nbouts_day_MVPA_bts_1_5	-0.0339154	0.438963	-0.107761	0.444194	-0.0170443	0.777652
Nbouts_day_IN_bts_30	0.0158809	0.690227	-0.09659	0.4948	-0.0755967	0.157043
Nbouts_day_IN_bts_20_30	-0.014639	0.680749	-0.100531	0.478402	0.0435618	0.367863
Nbouts_day_IN_bts_10_20	-0.00983877	0.7959	-0.101537	0.470991	-0.0598405	0.236414
Nbouts_day_LIG_bts_10	-0.00948759	0.818842	-0.0974942	0.491177	-0.0412964	0.434913
Nbouts_day_LIG_bts_5_10	-0.0159709	0.680493	-0.0993351	0.482965	0.0524196	0.322647
Nbouts_day_LIG_bts_1_5	-0.144194	0.00155412	-0.112216	0.429685	0.185973	0.00420404
Nblocks_spt_sleep	0.117398	0.00681221	-0.100527	0.461825	0.0258899	0.649743
Nblocks_spt_wake_IN	0.0350036	0.377794	-0.105454	0.450702	0.0725884	0.171009
Nblocks_spt_wake_LIG	0.0184563	0.636788	-0.104808	0.454952	0.0892338	0.0906413
Nblocks_spt_wake_MOD	0.0242996	0.537043	-0.10204	0.469063	0.0640223	0.225251
Nblocks_spt_wake_VIG	0.00263006	0.953155	-0.101033	0.475801	0.0254963	0.632328
Nblocks_day_IN_unbt	-0.102389	0.01916	-0.124111	0.379293	0.0850079	0.171726
Nblocks_day_LIG_unbt	-0.099532	0.0243085	-0.126941	0.367147	0.0578119	0.362294
Nblocks_day_MOD_unbt	-0.0806814	0.0646406	-0.126767	0.365623	0.00506151	0.936968
Nblocks_day_VIG_unbt	0.00604028	0.888122	-0.103691	0.462336	-0.0616035	0.293572
Nblocks_day_MVPA_bts_10	0.047549	0.339323	-0.104744	0.458137	-0.101698	0.0892634
Nblocks_day_MVPA_bts_5_10	-0.0312332	0.474897	-0.0983712	0.484895	-0.0573873	0.308233
Nblocks_day_MVPA_bts_1_5	-0.0354578	0.418087	-0.107982	0.443222	-0.0160768	0.789809
Nblocks_day_IN_bts_30	0.0151613	0.703554	-0.096447	0.495426	-0.0756741	0.15662
Nblocks_day_IN_bts_20_30	-0.014594	0.681647	-0.100534	0.478392	0.0436253	0.367183
Nblocks_day_IN_bts_10_20	-0.00976774	0.797275	-0.101542	0.470973	-0.0598388	0.236373
Nblocks_day_LIG_bts_10	-0.00948759	0.818842	-0.0974942	0.491177	-0.0412964	0.434913
Nblocks_day_LIG_bts_5_10	-0.0159709	0.680493	-0.0993351	0.482965	0.0524196	0.322647
Nblocks_day_LIG_bts_1_5	-0.144194	0.00155412	-0.112216	0.429685	0.185973	0.00420404
Nblocks_day_total_IN	-0.139342	0.00182173	-0.134205	0.33541	0.0751219	0.225155
Nblocks_day_total_LIG	-0.131357	0.00385338	-0.135272	0.330985	0.0476163	0.45394
Nblocks_day_total_MOD	-0.0677009	0.136352	-0.123244	0.376414	-0.0313293	0.624029
Nblocks_day_total_VIG	0.0250992	0.571965	-0.103467	0.463384	-0.0808583	0.180787
MVPA_cutpoint_accel	-0.300819	7.15489e-10	-0.143948	0.288458	-0.160517	0.0115314
VPA_cutpoint_accel	0.027882	0.46693	-0.1029	0.467126	-0.102575	0.0757717
light_PA_accel	-0.448902	0	-0.268099	0.0492215	-0.128602	0.0422025
modvig_PA_accel	-0.0730345	0.116435	-0.100094	0.475782	-0.153312	0.0135976
sedentary_accel	-0.90199	0	0.202768	0.143834	-0.326403	8.81168e-11
Variable
weartime_accel	0.208588	6.52142e-08	-0.07014	0.618589	0.00722903	0.885065
bicycling_accel	-0.00900519	0.820826	-0.10099	0.475071	-0.0271982	0.604788
mixedPA_accel	-0.168198	1.78214e-05	-0.146984	0.292792	-0.0330796	0.575044
sit_stand_accel	-0.647703	0	0.0955747	0.478879	-0.35135	5.69156e-11
vehicle_accel	-0.339356	0	-0.108297	0.447395	-0.00937736	0.857766
walking_accel	-0.306185	1.46549e-13	-0.169255	0.212241	-0.189583	0.00099778
CoG_int	0.0110384	0.763687	-0.117469	0.414341	-0.0803959	0.1073
CoG_fit	0.0292166	0.542714	-0.116457	0.418818	-0.0724036	0.253061
phiPrimMax	0.0914479	0.0116149	-0.121225	0.398681	-0.0179116	0.714533
phiPrimMin	0.180571	0.000184507	-0.12862	0.370847	-0.143571	0.0219259
phiSecMax	-0.0695422	0.151905	-0.196741	0.198343	0.0292696	0.656482
maxValue of fit	0.00605032	0.895716	-0.130177	0.360929	-0.107608	0.0812215
minValue of fit	0.0873134	0.0310762	-0.129991	0.371315	-0.0468419	0.387656
amp fit	0.0338988	0.216628	-0.120909	0.400967	-0.0992192	0.0642502
alpha	-0.0528536	0.173215	-0.120704	0.399598	-0.0026668	0.958389
rho	0.0528536	0.173215	-0.120704	0.399598	0.0026668	0.958389
alpha_rho_ratio	-0.0482993	0.208157	-0.120241	0.401155	-0.0163996	0.747282
harm ratio	0.0504783	0.0610067	-0.118876	0.409343	-0.0615659	0.275691
CS_mean	-0.0484466	0.310262	-0.140109	0.31952	-0.0674863	0.294119
M10 onset	-0.0395471	0.333279	-0.114909	0.425474	0.0120895	0.825946
M10 value	-0.0250343	0.596235	-0.133706	0.348686	-0.0568118	0.370847
L5 onset	0.170218	0.0207174	-0.112506	0.438174	-0.151763	0.0685263
L5 value	0.103691	0.0272179	-0.122031	0.400269	-0.0627219	0.289084
relamp	-0.0965212	0.0413748	-0.133622	0.355147	0.0257051	0.665756
onofffanal height	0.0104603	0.777187	-0.119527	0.406988	-0.0152615	0.761569
onoffanal height abs	0.0755293	0.050157	-0.117934	0.412711	-0.113	0.0332886
onoffanal on	0.139824	0.00162869	-0.123154	0.390385	-0.126767	0.0268243
onoffanal MID	0.0156497	0.665311	-0.119075	0.408829	-0.0129225	0.794367
onoffanal end	0.0735125	0.176674	-0.116932	0.419191	-0.0573206	0.38451
onoffanal dur	-0.0594761	0.128138	-0.120163	0.403358	0.0613516	0.235748
IV	0.00857495	0.824282	-0.11817	0.412792	0.0311678	0.556827
Sleep percent	0.194732	0.0540192	-0.0605891	0.667006	0.140654	0.278076
sleepinPP	0.102878	0.0268055	-0.118355	0.408902	-0.090792	0.145449
sleepinSP	-0.103182	0.0296526	-0.121829	0.398507	0.0945849	0.127715
BATsinPP	0.0727616	0.0816864	-0.118324	0.410315	-0.0885775	0.117108
BATsInSP	0.00413882	0.914869	-0.11658	0.416489	0.0435783	0.401752
SleepinL	-0.00439074	0.913059	-0.1206	0.403704	-0.0478894	0.388465
SleepInD	-0.0113824	0.783349	-0.118867	0.408812	0.0311242	0.571477
BATsInL	-0.00100044	0.979264	-0.120619	0.403262	-0.0232185	0.663643
BATsInD	0.0371256	0.31339	-0.116393	0.415916	0.00428446	0.931947

[truncated: 1 more sheets: sleepinSP]
