# Supplementary material for: Sleep and activity patterns in autism
Source: Autism. 2026 Feb 5;30(3):767–87. doi: 10.1177/13623613251413538 (PMC12923632; doi:10.1177/13623613251413538)
Supplement: sj-xlsx-7-aut-10.1177_13623613251413538 – Supplemental material for Sleep and activity patterns in autism [file sj-xlsx-7-aut-10.1177_13623613251413538.xlsx]

## Sheet: SRS
Estimate

## Sheet: BAPQ
Estimate
