# Supplementary material for: Sleep and activity patterns in autism
Source: Autism. 2026 Feb 5;30(3):767–87. doi: 10.1177/13623613251413538 (PMC12923632; doi:10.1177/13623613251413538)
Supplement: sj-xlsx-8-aut-10.1177_13623613251413538 – Supplemental material for Sleep and activity patterns in autism [file sj-xlsx-8-aut-10.1177_13623613251413538.xlsx]

## Sheet: Sleep_Clock_geneSet
Genes_Clock/Sleep
ADCY3
ADK
ADORA2A
ADRB1
APP
ARNTL / BMAL1
ARNTL2 / BMAL2
ATP2B3
BDNF
BHLHE40
BHLHE41
BLOC1S6
BTBD9
CACNA1A
CACNA1B
CACNA1G
CAMK2A
CAMK2B
CDK5
CDKL5
CHRM1
CHRM3
CIART
CLOCK
CNTNAP2
CREB1
CREBBP
CRH
CRY1
CRY2
CSNK1A1
CSNK1D
CSNK1E
CUL3
DBH
DBP
DISC1
EGR3
EIF4EBP1
ELP3
FAAH
FABP7
FAH
FBXL21
FBXL3
FMR1
FOS
FOSB
FUS
GRIA1
GRIA3
GRIN1
GRM1
GRM2
GRM3
HCRT
HCRTR2
HDC
HLF
HOMER1
HOMER2
HTR1A
HTR1B
HTR2A
HTR2C
HTR7
HTT
IFNAR1
IL1R1
IL6
KCNA2
KCNA3
KCNC1
KCNK9
KCNN2
KCNN3
KCTD5
KPNB1
LEP
MCHR1
MEF2D
MTOR
NALCN
NEDD8
NFKB1
NLGN2
NLGN3
NLRP3
NOS1
NPAS2
NPSR1
NR1D1
NR1D2
NTSR1
OPN4
PANX1
PER1
PER2
PER3
PPARGC1A
PPP3CA
PPP3R1
PRKAB2
PRKG1
PRL
PRNP
PROK2
PTPRD
RAB3A
RCAN2
RIMS1
RORA
RORB
RORC
SCN1A
SCN8A
SHANK3
SHMT1
SIK3
SIRT1
SLC18A2
SLC29A1
SLC6A2
SLC6A3
SLC6A4
SNORD116
TEF
TIMELESS
TNF
TNFRSF1A
UBB
UBE3A
VAMP2

## Sheet: NOS1_Variants_SPARK
SampleNames	Gene.refGene	Genotype	chrom	pos	End	Ref	Alt	Func.refGene	ExonicFunc.refGene	AAChange.refGene	rsID	REVEL_score	CADD_phred	Interpro_domain	InterVar_automated	gnomad40_genome_AF	gnomad40_exome_AF
SP0016576	NOS1	Het	chr12	117220188	117220188	C	T	exonic	nonsynonymous SNV	p.V1017I	rs74427117	0.231	22.4	Oxidoreductase_FAD/NAD(P)-binding;Flavoprotein_pyridine_nucleotide_cytochrome_reductase	Uncertain significance	0.0009	0.0013
SP0047325	NOS1	Het	chr12	117330810	117330810	A	T	exonic	nonsynonymous SNV	p.I87N	.	0.36	27.7	PDZ_domain	Uncertain significance	.	.
SP0079719	NOS1	Het	chr12	117272441	117272441	C	T	exonic	nonsynonymous SNV	p.G259S	rs41356652	0.383	24	Nitric_oxide_synthase,_N-terminal	Uncertain significance	0.0036	0.0052
SP0276506	NOS1	Het	chr12	117226734	117226734	G	A	exonic	nonsynonymous SNV	p.S882F	rs1047117910	0.544	31	Sulfite_reductase_[NADPH]_flavoprotein_alpha-component-like,_FAD-binding;FAD-binding_domain,_ferredoxin_reductase-type;Flavoprotein_pyridine_nucleotide_cytochrome_reductase	Uncertain significance	.	1.2e-06
SP0279994	NOS1	Het	chr12	117268129	117268129	T	A	exonic	nonsynonymous SNV	p.M283L	rs79487279	0.382	24.3	Nitric_oxide_synthase,_N-terminal	Uncertain significance	0.002	0.0029
SP0304953	NOS1	Het	chr12	117285310	117285310	G	T	exonic	nonsynonymous SNV	p.T102N	rs200231850	0.164	20.2	Nitric_oxide_synthase,_N-terminal	Uncertain significance	0.0008	0.0009
SP0332475	NOS1	Het	chr12	117268129	117268129	T	A	exonic	nonsynonymous SNV	p.M283L	rs79487279	0.382	24.3	Nitric_oxide_synthase,_N-terminal	Uncertain significance	0.002	0.0029
SP0375016	NOS1	Het	chr12	117256008	117256008	C	T	exonic	nonsynonymous SNV	p.R854H	rs188094607	0.178	22.3	.	.	0.0004	0.0006
SP0401122	NOS1	Het	chr12	117330349	117330349	C	T	exonic	nonsynonymous SNV	p.D241N	rs76090928	0.137	23.6	.	.	0.002	0.0027
SP0406997	NOS1	Het	chr12	117311578	117311578	T	C	exonic	nonsynonymous SNV	p.K247R	rs760865385	0.126	23	.	Uncertain significance	6.57e-06	1.576e-05
SP0414209	NOS1	Het	chr12	117218071	117218071	C	G	exonic	nonsynonymous SNV	p.E1086Q	rs201476356	0.182	24.2	.	Uncertain significance	0.0008	7.183e-05
SP0414286	NOS1	Het	chr12	117330810	117330810	A	T	exonic	nonsynonymous SNV	p.I87N	.	0.36	27.7	PDZ_domain	Uncertain significance	.	.
SP0473841	NOS1	Het	chr12	117285310	117285310	G	T	exonic	nonsynonymous SNV	p.T102N	rs200231850	0.164	20.2	Nitric_oxide_synthase,_N-terminal	Uncertain significance	0.0008	0.0009
